# Supplementary material for: The importance of tissue specificity for RNA-seq: highlighting the errors of composite structure extractions
Source: BMC Genomics. 2013 Aug 28;14:586. doi: 10.1186/1471-2164-14-586 (PMC3765781; doi:10.1186/1471-2164-14-586)
Supplement: Additional file 1: Table S1 — All genes found to be expressed in each tissue along with expression levels (RPKM). [file 1471-2164-14-586-S1.xlsx]

## Sheet: Table S1
Sting gland transcriptome						Digestive tract transcriptome						Abdomen transcriptome
Nurse			Forager			Nurse			Forager			Nurse			Forager
Gene	RPKM		Gene	RPKM		Gene	RPKM		Gene	RPKM		Gene	RPKM		Gene	RPKM
GB10002	11.2075		GB10002	10.8903		GB10003	728.286		GB10003	914.992		GB10003	962.108		GB10003	1122.03
GB10003	1122.54		GB10003	1218.7		GB10005	24.0153		GB10005	58.5343		GB10004	15.6803		GB10004	17.4739
GB10004	24.1151		GB10004	22.4389		GB10006	55.1122		GB10006	39.3058		GB10005	38.7443		GB10005	45.4144
GB10005	40.8631		GB10005	44.7879		GB10007	60.3215		GB10007	64.6723		GB10006	52.4128		GB10006	31.6239
GB10006	51.7558		GB10006	56.4984		GB10008	112.654		GB10008	96.7339		GB10007	48.4223		GB10007	50.9144
GB10007	37.9348		GB10007	42.4244		GB10010	24.4317		GB10010	28.6174		GB10008	90.8963		GB10008	100.651
GB10008	77.6577		GB10008	114.544		GB10012	12.455		GB10012	11.6624		GB10009	14.1146		GB10009	20.9305
GB10009	75.449		GB10009	119.577		GB10013	52.2937		GB10013	68.1654		GB10010	26.5389		GB10010	52.9936
GB10010	46.9348		GB10010	71.8499		GB10018	80.0851		GB10017	23.2688		GB10012	12.6621		GB10012	12.9144
GB10012	14.5799		GB10012	15.8021		GB10021	18.2672		GB10018	181.144		GB10013	50.0618		GB10013	66.2894
GB10013	66.8653		GB10013	97.8891		GB10023	21.2273		GB10021	23.668		GB10018	47.0087		GB10017	19.7264
GB10014	12.329		GB10014	13.5853		GB10024	13.2608		GB10023	29.2808		GB10021	17.0788		GB10018	111.714
GB10018	15.1132		GB10018	26.6634		GB10025	19.7113		GB10025	36.8753		GB10023	16.488		GB10021	15.1139
GB10021	26.5012		GB10021	30.4468		GB10026	76.8776		GB10026	77.0511		GB10025	29.3254		GB10023	14.2152
GB10023	23.0152		GB10023	29.1006		GB10028	205.829		GB10028	219.99		GB10026	140.56		GB10025	19.4869
GB10025	46.3031		GB10024	13.8625		GB10029	20.9992		GB10029	29.8884		GB10028	166.784		GB10026	173.588
GB10026	293.845		GB10025	57.1066		GB10030	92.1802		GB10030	92.4886		GB10029	21.9336		GB10028	138.028
GB10028	167.114		GB10026	451.125		GB10032	22.736		GB10032	30.4734		GB10030	75.7944		GB10029	19.158
GB10029	41.9921		GB10028	213.774		GB10035	23.8757		GB10035	21.342		GB10032	25.141		GB10030	87.9711
GB10030	73.5796		GB10029	52.8667		GB10039	24.7595		GB10039	31.1625		GB10035	24.7294		GB10032	22.9503
GB10032	32.2848		GB10030	69.9619		GB10041	17.6083		GB10041	20.9687		GB10039	27.0946		GB10035	21.1236
GB10035	25.9385		GB10032	38.864		GB10042	21.1935		GB10042	33.6156		GB10041	13.2581		GB10039	29.4084
GB10039	34.3724		GB10035	32.0936		GB10043	12.0929		GB10043	16.4266		GB10042	21.3272		GB10041	11.3272
GB10041	19.8282		GB10039	61.4968		GB10045	27.1531		GB10045	32.2816		GB10043	14.8148		GB10042	33.6363
GB10042	36.3723		GB10041	28.3174		GB10046	50.2927		GB10046	55.5695		GB10044	183.308		GB10043	17.2549
GB10043	32.7653		GB10042	52.3192		GB10050	12.972		GB10050	12.967		GB10045	24.2892		GB10044	273.714
GB10045	42.1502		GB10043	42.052		GB10052	40.3391		GB10052	57.8066		GB10046	56.5451		GB10045	24.3186
GB10046	63.9991		GB10045	46.7062		GB10054	69.413		GB10054	78.08		GB10047	86.3551		GB10046	58.1108
GB10049	19.8641		GB10046	64.1021		GB10055	12.1435		GB10055	10.0605		GB10050	13.2115		GB10047	77.2268
GB10050	19.8886		GB10050	23.3682		GB10056	12.5762		GB10056	30.1601		GB10052	38.1362		GB10050	13.0525
GB10052	56.6157		GB10051	10.6707		GB10058	17.6566		GB10058	29.7247		GB10054	91.8282		GB10052	44.0877
GB10053	11.5333		GB10052	71.6214		GB10060	126.941		GB10060	94.7973		GB10055	20.2177		GB10054	98.3499
GB10054	90.4448		GB10053	13.9354		GB10063	35.0244		GB10062	11.6773		GB10056	19.9669		GB10055	21.1843
GB10056	22.8564		GB10054	114.22		GB10067	27.6862		GB10063	45.0507		GB10058	16.0538		GB10056	35.1058
GB10058	18.6274		GB10055	13.1188		GB10068	28.4282		GB10067	29.3446		GB10060	102.083		GB10058	21.3904
GB10060	111.49		GB10056	41.0354		GB10069	59.2701		GB10068	32.109		GB10063	36.6722		GB10060	110.703
GB10062	13.1574		GB10058	26.7376		GB10070	33.4316		GB10069	95.0308		GB10067	28.7661		GB10062	10.016
GB10063	81.049		GB10060	112.442		GB10071	56.5844		GB10070	45.4981		GB10068	27.8899		GB10063	41.746
GB10068	33.9385		GB10062	17.5885		GB10073	68.2933		GB10071	68.4879		GB10069	133.021		GB10067	32.2297
GB10069	146.994		GB10063	101.309		GB10081	130.42		GB10073	110.537		GB10070	26.5877		GB10068	33.5448
GB10070	64.1639		GB10068	55.4394		GB10083	53.9968		GB10074	14.5811		GB10071	45.5228		GB10069	149.093
GB10071	82.1632		GB10069	193.929		GB10086	22.4689		GB10081	209.714		GB10073	104.496		GB10070	29.2124
GB10073	114.84		GB10070	38.2267		GB10090	10.8119		GB10083	60.3512		GB10081	130.495		GB10071	50.8694
GB10074	15.7264		GB10071	98.632		GB10094	1143.29		GB10086	41.818		GB10083	67.3776		GB10073	111.605
GB10075	11.346		GB10073	109.912		GB10096	17.3116		GB10090	13.6368		GB10086	22.6754		GB10074	10.1864
GB10081	320.858		GB10074	22.1039		GB10097	32.9034		GB10094	1090.24		GB10088	32.7084		GB10081	143.546
GB10083	127.526		GB10075	14.6786		GB10100	40.2		GB10095	16.674		GB10090	14.4414		GB10083	67.2808
GB10086	17.9196		GB10081	530.223		GB10101	11.3306		GB10096	22.4572		GB10094	1217.2		GB10086	30.3291
GB10088	63.7606		GB10083	114.601		GB10102	219.629		GB10097	37.4704		GB10095	15.9198		GB10088	19.7523
GB10090	20.8145		GB10086	19.5975		GB10104	33.2394		GB10100	18.5956		GB10096	17.23		GB10090	15.3324
GB10092	10.1408		GB10088	60.8691		GB10105	31.6646		GB10101	11.8187		GB10097	29.4305		GB10094	1190.17
GB10094	1627.55		GB10090	24.0434		GB10107	202.963		GB10102	346.521		GB10100	72.3069		GB10095	27.894
GB10095	28.8025		GB10092	11.5101		GB10109	54.4964		GB10104	41.122		GB10101	13.3714		GB10096	15.0042
GB10096	25.7751		GB10094	1295.59		GB10111	10.0643		GB10105	45.1973		GB10102	246.12		GB10097	28.0084
GB10097	43.5432		GB10095	53.9055		GB10114	99.5016		GB10107	207.88		GB10104	14.7218		GB10100	42.6476
GB10098	13.1944		GB10096	32.4663		GB10116	34.836		GB10109	79.5182		GB10105	40.7084		GB10101	18.4014
GB10100	56.3682		GB10097	47.094		GB10121	41.7158		GB10111	14.8305		GB10107	212.275		GB10102	233.813
GB10101	16.8045		GB10098	13.8035		GB10123	104.235		GB10112	16.7061		GB10109	67.151		GB10104	18.9538
GB10102	196.475		GB10100	67.8772		GB10124	33.6853		GB10114	91.39		GB10110	25.8184		GB10105	45.6357
GB10103	51.1828		GB10101	19.9468		GB10126	23.4601		GB10116	69.1344		GB10111	18.5664		GB10107	218.677
GB10104	24.7016		GB10102	320.799		GB10127	66.4555		GB10120	13.522		GB10112	12.8249		GB10109	76.7291
GB10105	43.2936		GB10103	33.7666		GB10128	164.976		GB10121	38.1837		GB10114	78.9126		GB10110	32.0166
GB10107	201.021		GB10104	18.0225		GB10130	49.5498		GB10123	99.602		GB10116	42.3146		GB10111	18.4848
GB10109	71.9444		GB10105	84.74		GB10131	21.6026		GB10124	66.06		GB10121	44.799		GB10112	14.7077
GB10110	19.53		GB10106	12.3057		GB10133	2264.05		GB10126	27.0713		GB10123	92.0599		GB10114	84.8473
GB10111	27.779		GB10107	240.084		GB10135	23.5116		GB10127	63.8434		GB10124	42.2843		GB10116	60.2078
GB10112	13.8072		GB10109	100.566		GB10136	10.287		GB10128	128.447		GB10126	25.6195		GB10120	10.7802
GB10113	11.0347		GB10110	20.3018		GB10137	52.0401		GB10130	62.3793		GB10127	63.9422		GB10121	35.4559
GB10114	88.2267		GB10111	28.7586		GB10139	409.294		GB10131	19.2767		GB10128	98.7007		GB10123	89.4334
GB10116	41.6082		GB10112	23.1901		GB10141	42.9862		GB10133	2186.63		GB10130	42.4517		GB10124	54.9122
GB10121	48.3066		GB10113	12.6305		GB10144	54.4171		GB10135	21.3944		GB10131	19.1439		GB10126	27.5643
GB10123	119.98		GB10114	135.775		GB10148	91.8806		GB10136	19.6401		GB10133	2276.52		GB10127	52.245
GB10124	85.7024		GB10116	64.3168		GB10149	12.0355		GB10137	84.7699		GB10135	22.3897		GB10128	72.4603
GB10126	41.9734		GB10120	14.1678		GB10154	23.6227		GB10139	455.758		GB10137	40.6835		GB10130	52.212
GB10127	58.396		GB10121	56.47		GB10155	104.586		GB10141	37.9974		GB10139	431.428		GB10131	20.8163
GB10128	150.485		GB10123	138.819		GB10156	93.8094		GB10144	45.1678		GB10141	32.7652		GB10133	2382.12
GB10130	57.198		GB10124	93.4013		GB10157	112.46		GB10148	126.808		GB10144	44.2507		GB10135	22.7969
GB10131	22.2341		GB10126	61.409		GB10158	15.537		GB10149	14.9091		GB10148	118.439		GB10136	15.577
GB10132	11.0407		GB10127	68.4684		GB10162	36.4529		GB10153	12.5942		GB10149	14.5914		GB10137	51.6624
GB10133	3288.33		GB10128	174.602		GB10169	19.1221		GB10154	32.8995		GB10154	29.2428		GB10139	323.91
GB10135	32.7082		GB10130	79.3131		GB10170	79.7218		GB10155	134.981		GB10155	126.125		GB10141	31.9115
GB10136	17.8775		GB10131	28.5188		GB10171	45.4835		GB10156	169.783		GB10156	101.329		GB10144	41.3401
GB10137	16.7922		GB10132	17.8921		GB10172	46.8376		GB10157	95.7283		GB10157	52.7475		GB10148	132.334
GB10139	387.353		GB10133	4097.54		GB10173	49.5745		GB10158	21.886		GB10158	15.0511		GB10149	18.0455
GB10141	50.7857		GB10135	38.6003		GB10174	14.2876		GB10162	62.2804		GB10162	42.8925		GB10153	10.3713
GB10144	43.7465		GB10136	38.5496		GB10176	285.773		GB10164	12.2915		GB10168	24.8268		GB10154	37.0981
GB10148	148.397		GB10137	29.6423		GB10177	16.3102		GB10165	10.1196		GB10169	18.7158		GB10155	122.928
GB10149	26.5291		GB10139	706.546		GB10178	81.5623		GB10168	17.5543		GB10170	58.5986		GB10156	143.437
GB10153	10.7528		GB10141	66.446		GB10179	18.6842		GB10169	20.3908		GB10171	29.1751		GB10157	49.4227
GB10154	40.283		GB10144	55.7733		GB10181	28.9154		GB10170	64.5846		GB10172	38.4612		GB10158	18.2392
GB10155	135.442		GB10148	198.555		GB10182	40.4552		GB10171	42.3609		GB10173	48.7979		GB10162	54.9531
GB10156	118.23		GB10149	29.7412		GB10185	21.5995		GB10172	35.9007		GB10174	26.8045		GB10165	10.1592
GB10158	47.2574		GB10153	16.6599		GB10186	25.9251		GB10173	46.7157		GB10176	268.885		GB10168	26.3614
GB10161	39.1259		GB10154	48.4975		GB10188	58.8554		GB10174	17.2284		GB10177	16.6963		GB10169	18.9069
GB10162	57.3287		GB10155	171.488		GB10189	43.4111		GB10176	271.289		GB10178	68.2894		GB10170	60.0177
GB10164	17.2157		GB10156	192.527		GB10191	97.9088		GB10177	21.7267		GB10179	11.7267		GB10171	25.4274
GB10165	10.0187		GB10158	65.7625		GB10192	411.583		GB10178	53.2612		GB10181	24.4493		GB10172	34.1084
GB10168	22.301		GB10161	26.8854		GB10193	14.2103		GB10179	18.4737		GB10182	43.8846		GB10173	46.8324
GB10169	21.9329		GB10162	71.3108		GB10196	60.6428		GB10181	27.597		GB10184	15.0978		GB10174	17.8868
GB10170	79.7307		GB10163	15.5175		GB10197	12.9951		GB10182	50.2336		GB10185	20.1835		GB10176	276.737
GB10172	54.8824		GB10164	21.6911		GB10198	39.2921		GB10185	33.3497		GB10186	28.4985		GB10177	20.7888
GB10173	56.8287		GB10165	14.4346		GB10201	21.1761		GB10188	40.2086		GB10188	70.7487		GB10178	50.5536
GB10174	12.9		GB10168	28.1122		GB10202	13.5707		GB10189	58.3217		GB10189	43.9981		GB10179	15.6777
GB10176	328.284		GB10169	22.3796		GB10203	28.5608		GB10191	103.162		GB10191	68.416		GB10181	27.702
GB10177	34.6417		GB10170	86.5419		GB10204	12.6933		GB10192	227.08		GB10192	754.653		GB10182	44.0208
GB10178	142.819		GB10172	56.2314		GB10206	15.965		GB10193	27.9176		GB10193	18.1543		GB10184	26.0068
GB10179	13.5659		GB10173	76.8606		GB10207	12.5895		GB10196	78.6535		GB10195	10.035		GB10185	21.2987
GB10181	39.8173		GB10174	21.3136		GB10208	46.7833		GB10197	19.2556		GB10196	65.4709		GB10186	18.5943
GB10182	62.6169		GB10176	346.617		GB10214	55.3454		GB10198	37.9143		GB10198	24.2274		GB10188	48.6578
GB10185	28.8486		GB10177	48.265		GB10216	259.984		GB10201	16.7664		GB10201	14.9334		GB10189	45.935
GB10186	161.375		GB10178	157.944		GB10217	83.5887		GB10202	54.5418		GB10202	13.7184		GB10191	108.209
GB10188	31.6418		GB10179	20.5854		GB10219	78.9183		GB10203	26.9015		GB10203	31.158		GB10192	591.558
GB10189	52.1778		GB10181	67.817		GB10220	28.2799		GB10204	19.9125		GB10204	11.6804		GB10193	26.4002
GB10191	167.556		GB10182	73.1022		GB10222	218.646		GB10206	16.1545		GB10206	17.1177		GB10195	10.4071
GB10192	2739.88		GB10185	32.8863		GB10224	18.0166		GB10207	21.736		GB10207	15.0045		GB10196	64.9443
GB10193	23.6837		GB10186	112.498		GB10227	12.7964		GB10208	60.6631		GB10208	38.59		GB10198	24.6714
GB10195	13.5251		GB10188	62.1428		GB10228	394.48		GB10211	22.6344		GB10211	10.4493		GB10202	25.6139
GB10196	91.3053		GB10189	68.5655		GB10231	2549.59		GB10212	16.6149		GB10212	10.7528		GB10203	28.9185
GB10198	38.7671		GB10191	237.586		GB10233	17.0207		GB10214	49.6902		GB10214	28.8526		GB10204	18.5245
GB10201	24.6544		GB10192	2377.39		GB10234	49.8756		GB10215	10.3953		GB10216	196.539		GB10206	17.3849
GB10202	12.318		GB10193	37.14		GB10235	12.4396		GB10216	225.836		GB10217	55.6272		GB10207	20.9393
GB10203	41.3623		GB10195	13.8628		GB10236	10.3973		GB10217	95.5513		GB10219	77.7108		GB10208	50.9236
GB10204	21.6253		GB10196	170.874		GB10238	434.627		GB10219	64.8612		GB10220	27.063		GB10211	19.4551
GB10205	10.4055		GB10198	45.1377		GB10242	19.5171		GB10220	35.989		GB10222	316.124		GB10214	29.0035
GB10206	44.8175		GB10201	26.8679		GB10244	11.6204		GB10222	552.846		GB10223	11.7039		GB10216	248.825
GB10207	33.1488		GB10202	17.717		GB10249	11.6831		GB10224	23.1875		GB10224	15.5503		GB10217	71.3388
GB10208	55.4858		GB10203	65.4431		GB10251	19.0273		GB10227	13.403		GB10228	464.586		GB10219	64.0535
GB10209	29.4884		GB10204	29.0912		GB10252	257.457		GB10228	244.003		GB10229	14.9633		GB10220	24.9972
GB10211	22.9149		GB10205	18.1693		GB10253	300.5		GB10229	11.2789		GB10231	1097.81		GB10222	336.177
GB10214	34.8693		GB10206	46.5107		GB10254	10.4387		GB10231	1279.83		GB10233	13.6648		GB10223	10.797
GB10216	308.107		GB10207	39.8018		GB10255	33.4967		GB10232	11.3822		GB10234	49.5061		GB10224	14.3676
GB10217	103.303		GB10208	63.5602		GB10257	33.1211		GB10233	24.1821		GB10235	10.9946		GB10227	10.1108
GB10219	71.061		GB10211	22.289		GB10258	93.0094		GB10234	55.1329		GB10238	380.983		GB10228	352.42
GB10220	29.0788		GB10214	27.8815		GB10259	21.1395		GB10235	16.7185		GB10239	10.4305		GB10229	18.6579
GB10223	65.6877		GB10215	12.7681		GB10262	15.8596		GB10236	13.7695		GB10242	28.9769		GB10231	1040.55
GB10224	45.0876		GB10216	372.561		GB10265	23.2849		GB10238	257.894		GB10244	10.3959		GB10233	15.3364
GB10228	310.033		GB10217	69.282		GB10266	20.683		GB10239	11.1014		GB10249	12.9278		GB10234	53.656
GB10229	14.7621		GB10219	55.4981		GB10269	11.1754		GB10242	22.8426		GB10251	16.7122		GB10235	13.1429
GB10231	126.519		GB10220	24.4343		GB10270	12.0201		GB10245	13.3852		GB10252	144.686		GB10236	11.2811
GB10234	55.2207		GB10223	10.5789		GB10271	11.6687		GB10249	18.2545		GB10253	421.015		GB10238	281.058
GB10235	15.964		GB10224	63.1558		GB10272	119.641		GB10251	21.0534		GB10254	23.8928		GB10239	11.5713
GB10236	17.3436		GB10228	362.18		GB10273	18.6507		GB10252	308.413		GB10255	46.9295		GB10242	26.2332
GB10238	481.539		GB10229	22.5695		GB10274	22.5939		GB10253	444.02		GB10257	32.866		GB10244	14.7146
GB10239	20.7609		GB10231	60.2712		GB10275	596.039		GB10254	34.2773		GB10258	120.337		GB10249	15.5158
GB10242	36.522		GB10233	17.556		GB10276	92.3504		GB10255	32.9695		GB10259	37.8986		GB10251	19.0285
GB10244	12.1964		GB10234	87.7992		GB10277	210.544		GB10257	56.6064		GB10262	12.9914		GB10252	118.276
GB10249	16.5772		GB10235	19.8802		GB10279	12.6035		GB10258	126.885		GB10265	31.8804		GB10253	571.903
GB10251	43.8224		GB10236	19.7313		GB10280	13.9745		GB10259	36.2986		GB10266	11.5759		GB10254	44.1014
GB10252	24.6079		GB10238	329.523		GB10281	30.257		GB10261	13.1521		GB10269	58.4581		GB10255	52.0888
GB10253	843.786		GB10239	19.2285		GB10282	121.479		GB10262	15.5742		GB10270	10.5094		GB10257	46.3853
GB10254	29.4104		GB10241	12.8504		GB10283	162.33		GB10264	10.2839		GB10272	117.877		GB10258	124.387
GB10255	83.8042		GB10242	39.7493		GB10284	209.991		GB10265	28.9842		GB10273	20.0622		GB10259	43.0955
GB10257	51.8072		GB10244	17.8818		GB10288	120.595		GB10266	12.1264		GB10274	22.384		GB10261	15.596
GB10258	151.975		GB10245	10.8785		GB10290	44.3283		GB10269	14.2659		GB10275	882.579		GB10262	14.9365
GB10259	43.3171		GB10249	23.8264		GB10292	16.6373		GB10270	15.5751		GB10276	109.44		GB10265	32.633
GB10261	26.501		GB10251	57.0515		GB10294	334.018		GB10271	15.3829		GB10277	246.821		GB10266	12.5727
GB10262	21.788		GB10252	38.0369		GB10295	15.4174		GB10272	138.044		GB10279	15.7518		GB10269	71.3067
GB10265	38.9876		GB10253	671.647		GB10296	13.9209		GB10273	18.2289		GB10280	15.6291		GB10270	17.7272
GB10266	13.151		GB10254	47.3311		GB10300	94.2044		GB10274	24.4942		GB10281	27.4038		GB10271	10.2983
GB10269	238.067		GB10255	85.8878		GB10304	24.7375		GB10275	921.274		GB10282	106.528		GB10272	126.834
GB10270	21.593		GB10257	77.8932		GB10305	16.0022		GB10276	97.4244		GB10283	130.542		GB10273	21.3832
GB10271	14.5143		GB10258	155.791		GB10309	49.0879		GB10277	198.308		GB10284	297.451		GB10274	23.358
GB10272	139.718		GB10259	49.7148		GB10310	102.086		GB10279	14.3215		GB10285	16.2612		GB10275	1286.07
GB10273	38.2444		GB10261	33.1987		GB10311	59.6213		GB10280	20.6099		GB10288	99.955		GB10276	96.2835
GB10274	29.1881		GB10262	18.2905		GB10312	61.8518		GB10281	33.935		GB10290	35.7897		GB10277	292.067
GB10275	490.527		GB10264	11.2426		GB10314	18.7252		GB10282	94.021		GB10292	13.3517		GB10279	14.8437
GB10276	136.481		GB10265	45.3842		GB10315	117.118		GB10283	139.98		GB10294	251.471		GB10280	26.3201
GB10277	984.13		GB10266	18.6752		GB10316	156.119		GB10284	363.572		GB10295	17.4925		GB10281	25.2759
GB10279	34.3985		GB10269	279.842		GB10318	34.5446		GB10288	118.009		GB10296	13.1836		GB10282	99.6604
GB10281	42.0157		GB10270	35.3658		GB10321	76.3252		GB10290	46.8907		GB10300	124.995		GB10283	106.294
GB10282	158.528		GB10271	22.7545		GB10324	16.4052		GB10292	16.5721		GB10304	25.8704		GB10284	450.549
GB10283	87.5197		GB10272	175.417		GB10325	20.225		GB10294	175.118		GB10305	17.0255		GB10285	139.506
GB10284	452.072		GB10273	51.36		GB10327	28.7467		GB10295	14.5792		GB10309	68.0843		GB10288	73.7989
GB10285	103.726		GB10274	42.1234		GB10329	37.4884		GB10296	20.0643		GB10310	74.1221		GB10290	34.3029
GB10288	158.146		GB10275	589.155		GB10331	23.5833		GB10300	137.838		GB10311	35.3713		GB10292	15.6875
GB10290	49.343		GB10276	159.277		GB10336	17.0145		GB10304	23.0086		GB10312	93.9742		GB10294	196.531
GB10292	21.3659		GB10277	638.821		GB10337	26.155		GB10305	18.0785		GB10314	16.1211		GB10295	20.4424
GB10294	65.7498		GB10278	10.8783		GB10338	35.6714		GB10307	20.8908		GB10315	108.917		GB10296	18.5699
GB10295	24.9256		GB10279	29.2404		GB10339	625.781		GB10309	66.8937		GB10316	114.473		GB10300	147.76
GB10296	34.45		GB10280	16.2093		GB10340	21.6931		GB10310	76.9044		GB10318	41.4333		GB10304	24.8329
GB10300	212.81		GB10281	53.6348		GB10342	21.402		GB10311	107.158		GB10321	72.157		GB10305	17.108
GB10304	28.6093		GB10282	193.389		GB10343	63.4276		GB10312	40.2297		GB10324	15.1175		GB10307	20.5862
GB10305	18.6035		GB10283	59.3385		GB10344	106.575		GB10314	21.3823		GB10325	16.8861		GB10309	66.4439
GB10307	35.532		GB10284	510.918		GB10346	24.8567		GB10315	142.993		GB10327	27.6683		GB10310	98.0528
GB10309	23.2264		GB10285	296.191		GB10348	17.6152		GB10316	188.461		GB10329	31.3249		GB10311	51.9464
GB10310	145.633		GB10287	15.3695		GB10349	24.0829		GB10318	59.1991		GB10331	17.8468		GB10312	58.4789
GB10311	48.3654		GB10288	165.101		GB10350	13.0951		GB10321	44.8378		GB10332	10.2868		GB10313	12.7228
GB10312	74.5061		GB10290	55.8848		GB10351	180.386		GB10323	16.5453		GB10334	27.2814		GB10314	19.9772
GB10314	19.0834		GB10292	28.3579		GB10353	699.735		GB10324	31.3873		GB10336	18.7305		GB10315	120.138
GB10315	91.3824		GB10294	56.9557		GB10355	262.676		GB10325	35.1528		GB10337	33.4016		GB10316	108.84
GB10316	68.3737		GB10295	30.4892		GB10357	28.5788		GB10327	33.5328		GB10338	34.03		GB10318	49.2265
GB10318	44.1887		GB10296	44.1594		GB10358	15.7712		GB10329	27.6764		GB10339	565.657		GB10321	56.9301
GB10320	14.6015		GB10300	338.978		GB10359	147.621		GB10331	26.2929		GB10340	23.5379		GB10323	17.3278
GB10321	133.319		GB10304	39.0956		GB10360	16.3316		GB10336	22.7124		GB10342	27.0815		GB10324	16.9364
GB10322	20.3374		GB10305	14.6058		GB10361	100.298		GB10337	21.5427		GB10343	90.7459		GB10325	32.2786
GB10323	14.2039		GB10307	59.9912		GB10363	34.0159		GB10338	79.7891		GB10344	116.378		GB10327	36.4494
GB10324	26.4403		GB10309	20.4709		GB10367	1448.54		GB10339	210.325		GB10346	27.9601		GB10329	46.016
GB10325	20.1235		GB10310	280.45		GB10369	31.5918		GB10340	38.8188		GB10349	15.5419		GB10331	17.9767
GB10327	62.9775		GB10311	58.5008		GB10370	16.3295		GB10342	39.7076		GB10350	15.5553		GB10334	82.2374
GB10329	39.6472		GB10312	67.5481		GB10374	27.783		GB10343	101.336		GB10351	236.893		GB10336	19.8844
GB10331	23.8002		GB10313	13.2264		GB10376	38.7273		GB10344	122.759		GB10353	859.025		GB10337	40.3914
GB10332	13.9889		GB10314	19.8004		GB10378	22.2268		GB10346	37.5649		GB10355	39401.7		GB10338	49.6587
GB10334	121.494		GB10315	114.695		GB10380	19.1107		GB10348	18.585		GB10357	25.6836		GB10339	462.267
GB10336	26.8948		GB10316	82.8938		GB10381	55.5503		GB10349	17.8749		GB10358	16.0878		GB10340	28.1057
GB10337	93.7081		GB10318	63.7338		GB10382	113.637		GB10350	17.5578		GB10359	165.418		GB10342	27.1249
GB10338	32.9878		GB10320	15.6112		GB10386	28.7031		GB10351	175.552		GB10360	20.454		GB10343	104.348
GB10339	1387.79		GB10321	121.828		GB10387	12.8045		GB10353	648.625		GB10361	70.2979		GB10344	187.262
GB10340	35.7091		GB10323	23.656		GB10390	282.769		GB10355	190.693		GB10363	30.3367		GB10346	33.6538
GB10341	58.7214		GB10324	33.7439		GB10391	10.3637		GB10357	54.4699		GB10367	695.88		GB10349	13.4815
GB10342	11.5959		GB10325	44.9199		GB10392	23.9168		GB10358	19.2246		GB10369	45.1217		GB10350	16.6922
GB10343	98.8223		GB10327	73.7372		GB10393	22.3969		GB10359	182.854		GB10370	16.4454		GB10351	244.763
GB10344	326.692		GB10329	61.0956		GB10394	39.5813		GB10360	31.6696		GB10374	27.0994		GB10353	806.913
GB10346	22.6311		GB10330	20.8744		GB10396	21.5802		GB10361	92.7676		GB10375	14.9521		GB10355	1410.02
GB10348	56.0638		GB10331	31.65		GB10397	334.648		GB10363	30.3775		GB10376	33.2746		GB10357	49.4006
GB10349	14.9105		GB10332	22.3481		GB10398	22.7739		GB10367	470.732		GB10377	36.9302		GB10358	18.805
GB10350	24.6292		GB10334	272.193		GB10402	56.2197		GB10369	47.6601		GB10378	21.6072		GB10359	175.747
GB10351	164.661		GB10336	36.6189		GB10404	16.1589		GB10370	18.6643		GB10380	18.432		GB10360	30.8835
GB10353	799.79		GB10337	121.757		GB10406	111.802		GB10374	22.4979		GB10381	82.4361		GB10361	80.5421
GB10355	958372		GB10338	89.0754		GB10407	13.2819		GB10376	33.9586		GB10382	120.373		GB10363	26.3501
GB10357	70.612		GB10339	1405.9		GB10409	27.762		GB10377	13.7702		GB10386	31.1851		GB10365	10.4896
GB10358	30.1244		GB10340	43.3143		GB10411	118.424		GB10378	23.1601		GB10390	317.127		GB10367	447.317
GB10359	229.544		GB10341	65.2282		GB10413	145.875		GB10380	19.4941		GB10392	22.6475		GB10369	43.988
GB10360	29.4008		GB10342	19.3628		GB10414	25.1603		GB10381	72.0408		GB10393	18.8703		GB10370	16.0866
GB10361	61.2605		GB10343	93.4317		GB10416	16.2254		GB10382	127.174		GB10394	20.4037		GB10374	21.594
GB10363	82.3821		GB10344	286.173		GB10420	239.685		GB10386	33.812		GB10396	21.856		GB10375	20.255
GB10365	45.9999		GB10345	14.1811		GB10423	12.3987		GB10387	23.5781		GB10397	405.272		GB10376	33.8835
GB10367	103.546		GB10346	25.076		GB10428	10614.1		GB10390	248.673		GB10398	36.4345		GB10377	50.1044
GB10369	49.6544		GB10348	60.2511		GB10432	65.2172		GB10392	27.9616		GB10401	10.6016		GB10378	19.4099
GB10370	18.6852		GB10349	17.2516		GB10435	55.0626		GB10393	29.007		GB10402	45.7316		GB10379	11.4072
GB10374	39.6701		GB10350	33.7385		GB10436	55.4957		GB10394	40.9897		GB10406	141.776		GB10380	19.2222
GB10375	11.9997		GB10351	230.076		GB10437	17.8594		GB10396	27.5811		GB10407	16.2592		GB10381	79.5482
GB10376	84.7184		GB10353	768.588		GB10438	25.1239		GB10397	198.396		GB10409	30.2917		GB10382	112.529
GB10377	95.1226		GB10355	167303		GB10441	4794.09		GB10398	17.1931		GB10411	250.259		GB10386	42.5742
GB10378	16.1091		GB10357	117.893		GB10442	39.8046		GB10401	16.5649		GB10413	145.788		GB10387	11.0817
GB10379	22.0404		GB10358	36.4256		GB10444	102.766		GB10402	68.0665		GB10414	22.6987		GB10390	341.48
GB10380	21.2198		GB10359	305.914		GB10446	43.5126		GB10404	12.3661		GB10416	16.2867		GB10392	29.2406
GB10381	116.376		GB10360	36.9736		GB10448	13.4486		GB10406	146.405		GB10420	295.408		GB10393	15.8408
GB10382	211.843		GB10361	99.662		GB10452	25.6856		GB10407	21.4111		GB10423	16.824		GB10394	29.0838
GB10388	15.7128		GB10363	79.1764		GB10455	22.7079		GB10409	33.1661		GB10428	14739.6		GB10396	22.0977
GB10390	229.148		GB10365	65.8574		GB10456	62.8051		GB10411	220.848		GB10432	118.156		GB10397	206.819
GB10392	35.1974		GB10367	273.152		GB10457	29.0458		GB10413	130.25		GB10435	44.0888		GB10398	20.3598
GB10393	29.6724		GB10369	53.7633		GB10461	64.026		GB10414	30.6619		GB10436	59.7428		GB10401	14.4428
GB10396	46.4044		GB10370	24.9145		GB10462	13.4506		GB10416	22.7849		GB10437	45.6062		GB10402	37.5581
GB10397	622.39		GB10374	45.3705		GB10464	28.4151		GB10420	279.438		GB10438	20.7232		GB10406	161.236
GB10398	10.1417		GB10375	19.652		GB10466	19.2986		GB10423	20.5093		GB10441	2227.03		GB10407	21.6888
GB10399	14.9035		GB10376	88.6428		GB10467	281.954		GB10427	13.8772		GB10442	42.6024		GB10409	35.0174
GB10401	26.1364		GB10377	123.784		GB10469	23.0082		GB10428	41535		GB10444	92.9175		GB10411	323.357
GB10402	64.3467		GB10378	20.069		GB10470	29.3219		GB10432	37.071		GB10445	10.5276		GB10413	131.179
GB10406	251.981		GB10379	26.5748		GB10471	20.0022		GB10433	13.8572		GB10446	40.1721		GB10414	29.5636
GB10407	29.2059		GB10380	29.1055		GB10472	11.8278		GB10435	53.3006		GB10448	14.9645		GB10416	20.5221
GB10409	40.6764		GB10381	134.769		GB10473	10.969		GB10436	70.339		GB10449	11.741		GB10420	342.461
GB10411	210.344		GB10382	234.349		GB10474	91.0915		GB10437	26.2952		GB10452	29.6792		GB10423	25.9214
GB10413	431.786		GB10386	14.4549		GB10475	23.2589		GB10438	30.3606		GB10455	32.9208		GB10427	12.1254
GB10414	30.3204		GB10388	17.5632		GB10477	195.486		GB10440	11.7248		GB10456	43.1619		GB10428	29494.7
GB10416	32.5897		GB10390	334.822		GB10480	12.8705		GB10441	1966.79		GB10457	31.429		GB10432	82.1589
GB10420	298.899		GB10392	44.6362		GB10481	11.4682		GB10442	31.8803		GB10461	92.8414		GB10433	11.6396
GB10423	31.5124		GB10393	33.5979		GB10490	14.3141		GB10443	11.6473		GB10462	15.0346		GB10435	47.3641
GB10427	14.8045		GB10394	11.1639		GB10491	37.5723		GB10444	105.245		GB10463	10.0644		GB10436	78.3333
GB10428	12.6401		GB10396	48.0016		GB10492	58.7897		GB10446	43.5645		GB10464	30.5855		GB10437	69.5066
GB10431	10.1345		GB10397	224.915		GB10497	10.6828		GB10448	21.5157		GB10466	24.6705		GB10438	22.6508
GB10432	39.7163		GB10399	16.5578		GB10498	2429.89		GB10449	11.7479		GB10467	260.148		GB10440	15.1108
GB10433	21.8099		GB10401	35.949		GB10499	13.58		GB10452	26.1605		GB10469	39.8593		GB10441	1217.47
GB10435	52.5271		GB10402	86.4541		GB10500	21.0469		GB10455	26.4609		GB10470	27.4412		GB10442	30.7517
GB10436	160.718		GB10403	12.4615		GB10503	347.856		GB10456	60.0911		GB10471	23.9199		GB10443	15.3463
GB10437	10.5093		GB10404	10.514		GB10509	41.1674		GB10457	31.9521		GB10472	12.1299		GB10444	128.439
GB10438	24.586		GB10406	207.271		GB10510	193.701		GB10461	87.1007		GB10473	10.2895		GB10445	20.1451
GB10440	22.4599		GB10407	42.4263		GB10511	69.6425		GB10462	20.5337		GB10474	98.5956		GB10446	48.5212
GB10442	43.8405		GB10409	48.678		GB10512	34.1575		GB10463	17.1658		GB10475	25.6063		GB10448	18.5299
GB10443	63.8198		GB10411	332.358		GB10513	11.3556		GB10464	32.3619		GB10477	204.685		GB10449	11.0074
GB10444	142.029		GB10413	269.762		GB10514	1245.46		GB10467	222.305		GB10480	12.4086		GB10452	27.5921
GB10445	23.3013		GB10414	42.0621		GB10515	137.678		GB10469	29.0722		GB10481	11.4157		GB10455	49.2751
GB10446	43.8137		GB10416	43.1129		GB10516	15.3322		GB10470	38.4771		GB10489	44.4199		GB10456	45.0551
GB10448	24.2637		GB10420	344.073		GB10519	105.418		GB10471	23.6242		GB10490	19.6876		GB10457	48.2531
GB10449	21.492		GB10423	43.3926		GB10521	37.7885		GB10472	16.8195		GB10491	42.7157		GB10461	100.299
GB10452	29.4906		GB10426	10.7827		GB10522	37.4729		GB10474	88.1296		GB10492	55.1383		GB10462	18.3106
GB10453	34.2459		GB10427	19.5611		GB10524	22.0363		GB10475	26.484		GB10497	33.0328		GB10463	11.4281
GB10455	133.924		GB10428	14.4742		GB10526	10.9439		GB10477	176.116		GB10498	2215.41		GB10464	39.1304
GB10456	77.5906		GB10431	13.8887		GB10530	33.3437		GB10480	21.8707		GB10499	10.5439		GB10466	16.5887
GB10457	61.2957		GB10432	46.8778		GB10531	61.1649		GB10481	10.4398		GB10500	23.9988		GB10467	223.372
GB10459	17.474		GB10433	27.1507		GB10532	28.4314		GB10485	11.0105		GB10503	322.264		GB10469	95.0229
GB10461	102.075		GB10434	12.5502		GB10534	22.4402		GB10488	13.9737		GB10504	15.1129		GB10470	42.39
GB10462	26.5734		GB10435	85.134		GB10535	43.5486		GB10490	23.3053		GB10507	20.2333		GB10471	19.7812
GB10463	11.2202		GB10436	223.495		GB10536	10.6499		GB10491	50.3901		GB10509	48.8383		GB10472	18.5337
GB10464	48.2723		GB10437	20.297		GB10538	45.7665		GB10492	74.4987		GB10510	402.754		GB10474	128.764
GB10466	16.6314		GB10438	38.9349		GB10539	13.8889		GB10497	21.2984		GB10511	47.1368		GB10475	32.5176
GB10467	196.825		GB10440	28.1419		GB10544	13.6845		GB10498	1355.76		GB10512	33.4038		GB10476	10.9383
GB10469	124.804		GB10442	43.2011		GB10545	160.535		GB10500	27.625		GB10513	10.3028		GB10477	193.352
GB10470	37.7793		GB10443	75.5185		GB10550	17.958		GB10503	317.963		GB10514	1043.21		GB10480	20.5613
GB10471	32.3828		GB10444	120.552		GB10555	31.9302		GB10504	12.8739		GB10515	125.852		GB10481	13.0732
GB10472	47.7292		GB10445	41.0123		GB10557	22.9562		GB10507	13.3663		GB10516	52.3289		GB10483	21.5513
GB10473	17.2374		GB10446	60.0761		GB10560	14.213		GB10509	74.4751		GB10518	10.2291		GB10489	22.8883
GB10474	157.581		GB10448	33.8765		GB10561	106.814		GB10510	137.465		GB10519	78.9405		GB10490	32.2557
GB10475	30.5383		GB10449	23.2864		GB10562	21.8144		GB10511	69.4457		GB10520	24.9883		GB10491	42.9302
GB10476	26.7416		GB10451	10.3886		GB10565	83.951		GB10512	35.0687		GB10521	52.0218		GB10492	60.6645
GB10477	260.077		GB10452	39.7817		GB10572	14.3809		GB10514	1375.13		GB10522	43.7386		GB10497	51.3705
GB10478	11.3233		GB10455	180.29		GB10574	36.6867		GB10515	210.923		GB10524	19.7722		GB10498	1783.37
GB10480	51.3715		GB10456	94.8844		GB10575	14.9216		GB10516	10.3654		GB10526	11.5178		GB10499	10.1589
GB10481	15.6971		GB10457	79.0997		GB10577	13.8568		GB10517	10.9005		GB10530	34.9113		GB10500	23.9546
GB10483	206.206		GB10461	123.045		GB10579	13.524		GB10519	126.922		GB10531	84.1991		GB10501	21.8875
GB10488	10.8448		GB10462	38.0039		GB10580	100.465		GB10521	51.2264		GB10532	37.6602		GB10503	307.086
GB10489	46.3595		GB10463	13.2795		GB10581	55.8402		GB10522	49.4899		GB10533	11.0692		GB10504	14.4518
GB10490	37.7432		GB10464	50.3158		GB10584	657.454		GB10524	36.4038		GB10534	31.5249		GB10507	16.7196
GB10491	53.1715		GB10466	16.4344		GB10586	18.4756		GB10530	28.8037		GB10535	52.404		GB10509	66.5687
GB10492	80.7897		GB10467	211.562		GB10587	163.244		GB10531	84.5848		GB10536	1388.06		GB10510	319.361
GB10493	15.6434		GB10469	138.278		GB10590	128.307		GB10532	53.5014		GB10537	19.4875		GB10511	48.6505
GB10497	48.1918		GB10470	46.0184		GB10591	13.2087		GB10534	34.0788		GB10538	50.1695		GB10512	34.4321
GB10498	1068.63		GB10471	32.8572		GB10593	19.5113		GB10535	56.4429		GB10539	12.2572		GB10514	1237.1
GB10500	35.2828		GB10472	74.5575		GB10594	167.572		GB10538	55.7061		GB10544	14.2169		GB10515	144.173
GB10503	281.926		GB10473	22.6097		GB10595	16.6091		GB10539	15.1066		GB10545	333.919		GB10516	97.6667
GB10504	10.5793		GB10474	162.157		GB10596	11.352		GB10543	11.6682		GB10550	13.4893		GB10518	10.579
GB10507	21.3138		GB10475	46.9411		GB10598	211.178		GB10544	15.1207		GB10553	11.2377		GB10519	116.637
GB10509	99.1785		GB10476	49.3226		GB10604	17.3341		GB10545	102.117		GB10555	44.4915		GB10520	12.8513
GB10510	398.636		GB10477	255.321		GB10605	12.2559		GB10550	24.2739		GB10557	23.1609		GB10521	62.6333
GB10512	113.359		GB10478	17.627		GB10607	15.912		GB10555	40.4922		GB10560	53.2963		GB10522	73.7751
GB10513	12.0613		GB10480	63.7421		GB10608	61.1887		GB10557	22.5811		GB10561	107.071		GB10524	28.4059
GB10514	564.237		GB10481	21.9297		GB10609	40.046		GB10560	12.525		GB10562	26.6299		GB10530	40.3787
GB10515	83.4921		GB10483	1199.68		GB10611	35.7322		GB10561	83.4657		GB10565	77.2516		GB10531	107.744
GB10516	203.092		GB10488	14.9671		GB10614	119.618		GB10562	33.7582		GB10568	54.8741		GB10532	48.9332
GB10518	19.3119		GB10489	61.7841		GB10615	34.0575		GB10565	74.6005		GB10572	17.4057		GB10533	16.7908
GB10519	33.8726		GB10490	57.4852		GB10621	68.9052		GB10570	14.0858		GB10574	39.1886		GB10534	29.7144
GB10521	56.8372		GB10491	58.2855		GB10626	56.9118		GB10572	27.4546		GB10575	15.6414		GB10535	59.5907
GB10522	98.8947		GB10492	98.0725		GB10628	25.1753		GB10574	66.2529		GB10576	23.4827		GB10536	213.877
GB10524	42.1856		GB10493	19.8859		GB10629	12.9655		GB10575	15.0997		GB10577	13.253		GB10537	14.7549
GB10530	81.303		GB10497	60.8552		GB10631	39.6094		GB10576	10.1485		GB10578	12.7174		GB10538	60.9231
GB10531	119.124		GB10498	1625.91		GB10632	21.977		GB10577	12.2396		GB10579	14.5481		GB10539	10.3371
GB10532	51.1119		GB10499	12.7213		GB10633	66.8717		GB10579	17.3218		GB10580	99.4089		GB10543	11.9344
GB10534	50.748		GB10500	45.1794		GB10636	30.9062		GB10580	91.9224		GB10581	49.5549		GB10544	13.632
GB10535	50.4561		GB10503	369.086		GB10637	57.5131		GB10581	75.9432		GB10584	409.664		GB10545	339.774
GB10536	1415.93		GB10504	12.8522		GB10641	52.5268		GB10584	375.933		GB10586	16.4718		GB10550	15.9271
GB10537	12.2463		GB10507	30.4068		GB10648	16.3444		GB10586	23.3716		GB10587	164.39		GB10553	14.2771
GB10538	66.6823		GB10509	144.206		GB10649	15.8662		GB10587	148.587		GB10590	136.522		GB10555	50.4792
GB10539	30.9656		GB10510	439.224		GB10651	17.2575		GB10590	141.66		GB10591	14.9229		GB10557	23.382
GB10540	21.2423		GB10512	106.132		GB10652	43.0279		GB10591	12.6622		GB10594	150.134		GB10560	62.6324
GB10542	10.2314		GB10513	19.439		GB10654	24.6414		GB10593	11.9441		GB10595	10.5199		GB10561	83.6685
GB10544	22.8525		GB10514	670.691		GB10655	31.2405		GB10594	250.347		GB10596	10.9753		GB10562	31.0711
GB10545	3155.26		GB10515	82.3685		GB10657	347.33		GB10595	12.3016		GB10598	247.559		GB10565	90.9869
GB10546	11.2237		GB10516	209.885		GB10658	73.3939		GB10596	15.884		GB10604	18.5582		GB10568	66.1068
GB10547	14.2602		GB10518	19.6918		GB10660	22.182		GB10598	264.324		GB10605	13.0783		GB10570	14.2438
GB10550	16.3054		GB10519	50.1366		GB10662	28.7454		GB10599	13.8491		GB10607	18.8184		GB10572	32.281
GB10553	39.8996		GB10521	64.5914		GB10664	98.8683		GB10604	19.3558		GB10608	67.3179		GB10574	64.4839
GB10555	52.7178		GB10522	166.667		GB10666	11.5651		GB10605	16.7908		GB10609	43.8435		GB10575	12.6189
GB10557	33.8547		GB10523	13.9013		GB10667	23.8203		GB10607	21.9198		GB10610	12.7047		GB10576	41.2046
GB10558	14.4451		GB10524	53.8062		GB10669	1273.04		GB10608	75.5257		GB10611	34.6839		GB10577	13.5697
GB10559	19.1031		GB10530	85.9942		GB10670	10.0704		GB10609	60.2326		GB10614	345.346		GB10579	14.6936
GB10560	167.456		GB10531	147.848		GB10673	17.378		GB10611	43.3246		GB10615	23.7635		GB10580	94.8503
GB10561	96.0443		GB10532	65.7098		GB10675	303.142		GB10614	84.9338		GB10621	52.0993		GB10581	71.352
GB10562	33.4624		GB10534	52.4779		GB10676	18.1921		GB10615	18.5215		GB10626	65.3479		GB10584	360.14
GB10563	14.0938		GB10535	78.2475		GB10685	16.3871		GB10619	11.2146		GB10628	25.6899		GB10585	12.4839
GB10565	33.8929		GB10536	2869.9		GB10686	20.8843		GB10621	83.0295		GB10629	13.9239		GB10586	13.2371
GB10568	122.302		GB10537	13.2879		GB10687	23.9998		GB10626	69.6606		GB10631	42.6012		GB10587	159.251
GB10570	19.0003		GB10538	73.8298		GB10690	41.9033		GB10628	58.4004		GB10632	28.0824		GB10590	119.533
GB10572	46.9374		GB10539	33.3141		GB10691	25.3293		GB10629	14.2533		GB10633	71.1129		GB10591	13.9808
GB10574	35.2395		GB10540	20.7764		GB10692	25.93		GB10631	50.2952		GB10634	12.5832		GB10594	211.614
GB10575	28.6886		GB10541	11.6093		GB10694	158.433		GB10632	31.4328		GB10636	39.732		GB10595	13.044
GB10576	94.9236		GB10542	11.1607		GB10695	772.561		GB10633	63.0433		GB10637	85.329		GB10596	12.4923
GB10577	25.5578		GB10543	14.4727		GB10698	30.1968		GB10634	15.8849		GB10641	48.2881		GB10598	307.538
GB10578	15.4836		GB10544	23.9118		GB10699	137.616		GB10636	28.4551		GB10644	27.4069		GB10603	10.4188
GB10579	25.7468		GB10545	1717.89		GB10702	17.1756		GB10637	74.3414		GB10648	45.5124		GB10604	22.0162
GB10580	124.343		GB10546	14.4182		GB10704	197.485		GB10641	94.5953		GB10649	20.6763		GB10605	14.5772
GB10581	83.2447		GB10547	10.0125		GB10706	10.9321		GB10645	13.8596		GB10651	24.4911		GB10607	20.8352
GB10582	10.4682		GB10549	12.5447		GB10708	11.3748		GB10648	11.3701		GB10652	50.4217		GB10608	75.1857
GB10584	245.006		GB10550	18.9073		GB10709	25.8709		GB10649	25.5428		GB10654	17.4586		GB10609	45.9761
GB10587	182.687		GB10553	44.6578		GB10710	42.8043		GB10651	22.4441		GB10655	28.275		GB10610	13.7324
GB10590	142.299		GB10555	70.2884		GB10711	119.911		GB10652	46.5363		GB10657	261.951		GB10611	50.0933
GB10591	21.6223		GB10557	51.313		GB10713	12.72		GB10654	30.6135		GB10658	143.479		GB10614	257.773
GB10593	24.0033		GB10558	13.8557		GB10714	31.4909		GB10655	30.1304		GB10660	19.4429		GB10615	21.7435
GB10594	91.3457		GB10559	25.3868		GB10716	11.1228		GB10657	155.451		GB10662	28.7698		GB10619	11.6354
GB10596	21.564		GB10560	155.882		GB10717	546.953		GB10658	182.838		GB10664	62.1883		GB10621	58.2355
GB10598	179.937		GB10561	106.355		GB10720	40.9903		GB10660	25.9404		GB10666	23.2171		GB10625	11.0674
GB10599	27.0039		GB10562	40.1186		GB10721	28.684		GB10662	33.1975		GB10667	25.341		GB10626	88.127
GB10603	26.3646		GB10565	51.0974		GB10722	13.7067		GB10664	87.7371		GB10669	1658.27		GB10628	47.5745
GB10604	25.8716		GB10568	194.209		GB10724	31.2332		GB10667	39.5329		GB10670	14.264		GB10629	13.3816
GB10605	30.8615		GB10570	20.8435		GB10732	56.8153		GB10669	1396.02		GB10673	16.4778		GB10631	58.9787
GB10607	36.4921		GB10572	65.9897		GB10734	10.7124		GB10670	11.9699		GB10674	147.378		GB10632	36.2864
GB10608	90.992		GB10574	57.7763		GB10737	32.8313		GB10673	17.8772		GB10675	259.96		GB10633	54.2027
GB10609	40.1343		GB10575	25.0853		GB10738	46.7174		GB10675	313.09		GB10676	179.302		GB10634	20.5496
GB10610	53.8788		GB10576	229.515		GB10739	41.86		GB10684	13.0124		GB10685	12.599		GB10636	33.4591
GB10611	59.7577		GB10577	29.9682		GB10740	13.32		GB10685	14.2142		GB10686	26.1404		GB10637	86.2519
GB10613	177.418		GB10578	22.4188		GB10741	15.42		GB10686	32.1389		GB10687	29.0149		GB10641	69.5761
GB10614	333.06		GB10579	27.4438		GB10744	23.313		GB10687	27.804		GB10690	46.906		GB10644	47.1161
GB10615	58.3344		GB10580	141.305		GB10745	29.5103		GB10690	59.5786		GB10691	20.7779		GB10648	74.7885
GB10619	12.2369		GB10581	124.39		GB10746	25.5434		GB10691	29.559		GB10692	27.654		GB10649	23.6566
GB10621	34.8015		GB10582	18.7723		GB10747	18.3919		GB10692	28.1123		GB10694	148.849		GB10651	20.9294
GB10626	93.4475		GB10584	436.784		GB10750	27.1536		GB10694	236.896		GB10695	518.354		GB10652	48.842
GB10628	19.7992		GB10586	11.1935		GB10751	30.4819		GB10695	794.844		GB10698	32.3953		GB10654	16.4708
GB10629	23.3032		GB10587	211.893		GB10755	17.9168		GB10698	42.9168		GB10699	119.963		GB10655	36.7226
GB10631	55.5336		GB10590	180		GB10757	157.173		GB10699	114.508		GB10702	12.5005		GB10657	151.171
GB10632	42.7241		GB10591	30.4079		GB10758	20.5162		GB10700	17.6508		GB10704	252.015		GB10658	227.399
GB10633	123.388		GB10593	25.0513		GB10763	22.4735		GB10702	18.7837		GB10706	12.685		GB10660	18.0529
GB10634	33.9093		GB10594	153.57		GB10764	106.463		GB10704	325.125		GB10708	603.363		GB10662	31.389
GB10636	33.3591		GB10595	13.9258		GB10769	81.2583		GB10706	20.8745		GB10709	29.1903		GB10664	54.5905
GB10637	80.4725		GB10596	26.5322		GB10770	17.3198		GB10708	124.633		GB10710	229.534		GB10665	10.2116
GB10641	77.1077		GB10598	184.418		GB10771	1012.08		GB10709	18.9217		GB10711	45.5929		GB10666	26.9308
GB10648	76.0923		GB10599	26.1466		GB10774	401.757		GB10710	40.955		GB10713	15.0657		GB10667	28.0265
GB10649	14.534		GB10603	22.202		GB10776	14.8406		GB10711	26.3264		GB10714	48.8969		GB10669	1639.04
GB10651	29.7012		GB10604	26.3261		GB10777	37.324		GB10713	26.7907		GB10716	10.235		GB10670	18.6639
GB10652	64.428		GB10605	38.3946		GB10778	20.3684		GB10714	46.9124		GB10717	964.479		GB10673	15.997
GB10654	42.7563		GB10607	49.0053		GB10780	14.0721		GB10716	15.6672		GB10720	36.5195		GB10675	235.491
GB10655	21.1685		GB10608	109.744		GB10781	13.9477		GB10717	525.498		GB10721	36.0509		GB10676	13.2522
GB10657	324.814		GB10609	58.7714		GB10782	28.0705		GB10719	11.0541		GB10723	11.2004		GB10685	14.8575
GB10658	318.779		GB10610	60.3612		GB10784	97.2489		GB10720	52.3797		GB10724	11.922		GB10686	31.8945
GB10660	37.2125		GB10611	115.782		GB10785	17.1478		GB10721	38.6482		GB10730	12.8258		GB10687	27.0167
GB10661	38.1101		GB10613	128.83		GB10786	47.1101		GB10722	20.004		GB10732	55.6361		GB10690	52.8973
GB10662	40.2423		GB10614	498.248		GB10789	89.8574		GB10723	26.245		GB10737	2182.69		GB10691	20.1519
GB10665	24.3558		GB10615	60.1739		GB10790	12.3726		GB10724	16.3425		GB10738	42.6341		GB10692	28.2428
GB10666	74.963		GB10619	17.1109		GB10792	31.3646		GB10732	65.8638		GB10739	54.1707		GB10694	128.73
GB10667	50.8817		GB10621	21.1175		GB10793	118.641		GB10738	60.1099		GB10740	13.2423		GB10695	659.857
GB10669	1816.84		GB10625	14.2222		GB10795	314.65		GB10739	57.3912		GB10741	13.8225		GB10698	28.4503
GB10670	21.6673		GB10626	138.021		GB10796	145.697		GB10740	15.4977		GB10744	22.0439		GB10699	107.809
GB10672	10.6452		GB10628	36.1429		GB10797	25.8746		GB10741	19.4523		GB10745	34.6123		GB10700	17.754
GB10673	24.1462		GB10629	31.0618		GB10800	125.157		GB10744	30.7803		GB10746	27.7576		GB10702	16.4861
GB10674	2666.4		GB10631	56.6916		GB10803	87.9043		GB10745	41.0031		GB10747	23.9766		GB10704	332.696
GB10675	348.761		GB10632	64.7612		GB10804	16.2408		GB10746	31.3253		GB10750	33.2119		GB10706	16.4094
GB10676	58.5702		GB10633	152.577		GB10806	76.7252		GB10747	25.4787		GB10751	49.7306		GB10708	2624.42
GB10680	17.0053		GB10634	59.4776		GB10807	45.6426		GB10750	33.3106		GB10755	19.7826		GB10709	28.8587
GB10681	10.5574		GB10636	42.3658		GB10808	14.5538		GB10751	44.0813		GB10757	166.453		GB10710	322.812
GB10684	15		GB10637	100.755		GB10809	19.0347		GB10754	16.1424		GB10758	46.7196		GB10711	35.7327
GB10685	18.114		GB10641	97.2355		GB10812	48.1547		GB10755	14.206		GB10763	17.7908		GB10713	30.5452
GB10686	31.959		GB10643	10.3684		GB10813	37.5939		GB10757	174.482		GB10764	27.6891		GB10714	54.1258
GB10687	25.4973		GB10644	16.7776		GB10815	200.363		GB10758	10.2629		GB10766	18.0827		GB10716	16.118
GB10690	72.6789		GB10645	14.606		GB10817	16.3356		GB10763	28.0284		GB10769	104.498		GB10717	1505.83
GB10691	35.5534		GB10648	109.278		GB10818	96.1495		GB10764	30.3414		GB10770	19.477		GB10719	13.1812
GB10692	39.9306		GB10649	29.1781		GB10819	32.7018		GB10768	17.5259		GB10771	594.092		GB10720	36.0572
GB10694	13.4765		GB10651	25.3408		GB10821	38.7161		GB10769	105.837		GB10774	365.788		GB10721	44.7302
GB10695	878.424		GB10652	91.8052		GB10823	41.6742		GB10770	19.2594		GB10775	10.5016		GB10722	12.8091
GB10698	24.6622		GB10654	50.2834		GB10826	104.513		GB10771	293.954		GB10776	29.6923		GB10723	23.6296
GB10699	123.259		GB10655	36.0231		GB10827	42.2312		GB10773	14.5121		GB10777	45.7531		GB10730	13.6831
GB10700	17.7162		GB10657	368.386		GB10829	14.3959		GB10774	875.886		GB10778	15.9873		GB10732	55.128
GB10701	14.3369		GB10658	397.155		GB10830	52.8429		GB10775	13.6998		GB10780	14.0331		GB10737	831.568
GB10702	23.1557		GB10660	45.1057		GB10832	33.4595		GB10776	15.5316		GB10781	14.6879		GB10738	44.814
GB10704	317.485		GB10661	37.7875		GB10833	136.743		GB10777	48.091		GB10782	36.7545		GB10739	56.3247
GB10706	22.8553		GB10662	54.7525		GB10834	40.9957		GB10778	21.063		GB10784	286.185		GB10740	14.6807
GB10708	35.3023		GB10665	20.2481		GB10835	22.7559		GB10780	24.4497		GB10785	16.8548		GB10741	14.7717
GB10709	65.7428		GB10666	70.0275		GB10836	54.3937		GB10781	19.7944		GB10786	42.7102		GB10744	27.2884
GB10710	867.591		GB10667	66.5698		GB10838	34.2471		GB10782	39.4329		GB10789	89.3474		GB10745	46.0735
GB10711	130.426		GB10669	1795.96		GB10843	13.3174		GB10784	128.53		GB10790	19.7163		GB10746	31.0526
GB10713	31.3517		GB10670	25.5947		GB10845	98.8015		GB10785	19.8963		GB10791	11.4733		GB10747	30.7572
GB10714	37.3717		GB10671	10.9557		GB10846	11.4831		GB10786	59.8329		GB10792	56.1935		GB10750	35.844
GB10716	12.1996		GB10672	14.39		GB10850	52.1181		GB10789	82.3243		GB10793	87.1688		GB10751	59.3961
GB10717	2056.21		GB10673	29.7651		GB10852	23.0668		GB10790	25.5296		GB10795	149.855		GB10754	16.6601
GB10719	19.2991		GB10675	273.934		GB10853	34.6952		GB10792	49.9998		GB10796	165.526		GB10755	19.3489
GB10720	60.7585		GB10676	84.9665		GB10854	26.4637		GB10793	59.9561		GB10797	29.3886		GB10757	165.34
GB10721	47.0029		GB10680	21.0576		GB10855	248.128		GB10795	166.86		GB10800	143.56		GB10758	51.8183
GB10722	12.4811		GB10681	12.2142		GB10856	20.1931		GB10796	144.749		GB10803	90.8562		GB10763	19.4813
GB10723	29.9061		GB10684	23.1731		GB10857	25.7853		GB10797	32.2524		GB10804	12.1528		GB10764	11.969
GB10724	20.1157		GB10685	20.0072		GB10859	108.088		GB10799	13.432		GB10806	70.5354		GB10766	23.8406
GB10732	81.9339		GB10686	44.6687		GB10861	1151.75		GB10800	129.885		GB10807	58.3374		GB10768	10.2239
GB10734	35.876		GB10687	36.6233		GB10863	24.9566		GB10803	88.1041		GB10808	11.9588		GB10769	130.394
GB10737	5753.98		GB10690	87.9398		GB10864	18.6974		GB10804	20.1966		GB10809	21.8729		GB10770	20.8375
GB10738	63.4014		GB10691	44.7889		GB10870	32.4009		GB10806	107.609		GB10810	10.0027		GB10771	308.181
GB10739	86.6078		GB10692	35.5472		GB10872	52.3278		GB10807	61.9617		GB10812	60.7966		GB10773	10.2425
GB10740	14.0773		GB10694	23.7541		GB10873	14.495		GB10808	14.3367		GB10813	28.1711		GB10774	464.08
GB10741	30.7406		GB10695	942.7		GB10874	12.3861		GB10809	20.8195		GB10815	130.838		GB10775	12.0996
GB10744	27.3674		GB10698	21.1988		GB10878	28.1386		GB10810	18.6574		GB10817	15.1511		GB10776	38.3009
GB10745	85.3458		GB10699	146.044		GB10881	21.3877		GB10812	61.9931		GB10818	57.8346		GB10777	52.2294
GB10746	36.0551		GB10700	27.2813		GB10882	11.1377		GB10813	44.5934		GB10819	31.5573		GB10778	19.7787
GB10747	17.1032		GB10701	12.6229		GB10883	14.9413		GB10815	248.141		GB10820	24.5417		GB10780	25.6682
GB10748	16.1416		GB10702	27.9746		GB10884	19.6317		GB10817	33.6852		GB10821	15.7286		GB10781	20.4065
GB10749	16.891		GB10704	595.174		GB10885	10.2009		GB10818	106.766		GB10823	20.982		GB10782	53.0808
GB10750	42.8682		GB10705	10.782		GB10886	76.2398		GB10819	34.3493		GB10825	90.8842		GB10784	295.617
GB10751	31.0733		GB10706	31.9164		GB10888	22.4252		GB10821	33.9098		GB10826	77.0961		GB10785	14.0468
GB10753	248.273		GB10708	60.1953		GB10889	12.8351		GB10823	33.7408		GB10827	37.4599		GB10786	49.8507
GB10754	11.5421		GB10709	70.6592		GB10890	103.598		GB10826	107.521		GB10828	13.6292		GB10789	87.7224
GB10755	18.9567		GB10710	433.165		GB10891	14.2334		GB10827	63.9012		GB10830	62.3384		GB10790	23.2513
GB10757	191.304		GB10711	213.635		GB10893	21.9342		GB10828	27.8999		GB10832	49.7185		GB10791	10.9103
GB10758	99.5046		GB10713	57.1226		GB10894	10.4899		GB10829	14.3981		GB10833	113.573		GB10792	78.1205
GB10763	14.9565		GB10714	45.9704		GB10897	16.0325		GB10830	56.1998		GB10834	58.7786		GB10793	65.324
GB10766	11.2745		GB10716	17.2413		GB10899	148.343		GB10832	37.6584		GB10835	18.3915		GB10795	101.826
GB10767	13.1881		GB10717	3181.74		GB10902	68.5405		GB10833	149.651		GB10836	72.0563		GB10796	177.695
GB10768	24.6265		GB10719	31.1691		GB10903	838.805		GB10834	47.2836		GB10838	32.0953		GB10797	28.7528
GB10769	174.259		GB10720	77.9176		GB10904	25.1409		GB10835	28.3418		GB10843	14.2689		GB10799	12.639
GB10770	24.0999		GB10721	66.9532		GB10905	200.871		GB10836	100.667		GB10845	109.944		GB10800	144.831
GB10771	442.273		GB10722	19.2545		GB10906	14.4205		GB10838	29.4852		GB10846	15.4202		GB10803	101.58
GB10775	19.8135		GB10723	45.9312		GB10907	43.901		GB10843	17.2195		GB10850	73.7473		GB10804	16.1794
GB10776	239.296		GB10724	45.117		GB10909	23.795		GB10844	11.8079		GB10852	34.1552		GB10805	10.4445
GB10777	68.9293		GB10730	13.7504		GB10910	6866.52		GB10845	215.258		GB10853	32.8571		GB10806	71.4601
GB10778	29.1155		GB10732	82.225		GB10913	1004.19		GB10846	16.3258		GB10854	460.351		GB10807	83.0024
GB10780	33.1465		GB10733	10.8127		GB10914	51.9222		GB10848	11.8945		GB10855	162.005		GB10808	12.9169
GB10781	28.7367		GB10734	34.2457		GB10915	12.4726		GB10850	76.972		GB10856	399.253		GB10809	22.6513
GB10782	46.6374		GB10737	2175.5		GB10916	83.763		GB10852	34.8629		GB10857	34.9206		GB10810	15.6761
GB10783	11.1098		GB10738	114.627		GB10917	23.7779		GB10853	36.3752		GB10859	157.642		GB10812	67.8355
GB10784	93.8265		GB10739	111.773		GB10926	41.3876		GB10854	19.4608		GB10860	70.2002		GB10813	33.0482
GB10785	29.2858		GB10740	18.1183		GB10928	58.1166		GB10855	88.1872		GB10861	1342.15		GB10815	194.659
GB10786	62.7367		GB10741	37.9851		GB10931	19.6651		GB10856	20.3029		GB10863	20.6213		GB10817	17.6961
GB10789	105.516		GB10743	12.5882		GB10934	10.8546		GB10857	39.9904		GB10864	18.1735		GB10818	60.1788
GB10790	35.0244		GB10744	41.3869		GB10935	19.0432		GB10859	146.977		GB10870	39.0712		GB10819	29.0879
GB10791	28.5714		GB10745	104.988		GB10936	10.992		GB10861	1394.14		GB10872	45.9856		GB10821	16.7824
GB10792	45.3285		GB10746	62.9637		GB10937	15.1219		GB10863	42.461		GB10873	20.8267		GB10823	18.1163
GB10795	100.784		GB10747	34.5788		GB10938	15.6077		GB10864	13.8455		GB10874	17.4938		GB10825	164.502
GB10796	134.643		GB10748	19.1813		GB10939	265.845		GB10870	47.2201		GB10878	34.0209		GB10826	71.567
GB10797	33.5965		GB10749	16.8498		GB10940	15.5945		GB10871	14.8475		GB10880	13.15		GB10827	34.9955
GB10799	16.6494		GB10750	57.8816		GB10941	20.525		GB10872	62.7952		GB10881	19.7632		GB10828	15.3615
GB10800	170.384		GB10751	45.8392		GB10944	42.0098		GB10873	22.8915		GB10882	12.0133		GB10830	59.4299
GB10803	90.0149		GB10753	261.985		GB10945	1501.33		GB10874	28.0193		GB10883	15.8006		GB10832	45.7353
GB10804	20.9216		GB10754	18.5693		GB10946	52.6307		GB10878	49.6922		GB10884	15.7828		GB10833	115.765
GB10805	16.3653		GB10755	22.0598		GB10947	14.7498		GB10881	21.2614		GB10886	82.5109		GB10834	65.8305
GB10806	111.733		GB10757	207.785		GB10948	12.9462		GB10882	26.1255		GB10888	22.4197		GB10835	17.1763
GB10807	171.611		GB10758	96.6834		GB10949	10.9062		GB10883	17.2365		GB10889	86.9598		GB10836	69.2248
GB10808	18.4042		GB10763	17.3552		GB10950	13.2013		GB10884	25.3832		GB10890	72.7683		GB10838	43.0027
GB10809	33.5107		GB10766	13.3122		GB10953	21.5534		GB10886	106.123		GB10891	19.5558		GB10843	16.1552
GB10810	24.1271		GB10767	21.4641		GB10955	28.69		GB10888	20.7217		GB10893	26.1633		GB10845	162.199
GB10812	80.3755		GB10768	40.5783		GB10957	25.6829		GB10889	13.815		GB10894	13.2419		GB10846	20.9659
GB10813	38.4314		GB10769	176.489		GB10958	17.9414		GB10890	151.139		GB10896	49.9595		GB10850	67.3915
GB10815	206.583		GB10770	25.0072		GB10959	48.6977		GB10891	31.1094		GB10897	13.9411		GB10852	34.2219
GB10817	37.567		GB10771	682.161		GB10961	29.7119		GB10893	28.7846		GB10899	128.902		GB10853	33.4335
GB10818	120.336		GB10773	14.3145		GB10966	29.0083		GB10894	12.8941		GB10901	10.0154		GB10854	670.929
GB10819	42.6385		GB10775	24.1554		GB10967	42.3455		GB10897	17.0471		GB10902	63.2568		GB10855	100.661
GB10820	1230.48		GB10776	293.471		GB10968	123.95		GB10899	100.037		GB10903	910.184		GB10856	172.576
GB10823	66.3002		GB10777	101.479		GB10972	129.859		GB10902	118.802		GB10904	20.1897		GB10857	42.0782
GB10826	61.8698		GB10778	41.0176		GB10973	1527.41		GB10903	732.331		GB10905	162.514		GB10859	239.559
GB10827	63.9601		GB10780	46.1767		GB10974	14.0795		GB10904	21.2388		GB10906	18.2826		GB10860	96.7135
GB10828	23.5059		GB10781	39.0275		GB10977	22.5585		GB10905	69.8998		GB10907	26.6609		GB10861	1592.6
GB10829	13.9326		GB10782	50.9389		GB10980	20.2968		GB10906	18.4676		GB10909	19.8269		GB10863	25.3175
GB10830	123.661		GB10783	13.7985		GB10982	17.4602		GB10907	43.5573		GB10910	8449.07		GB10864	21.2745
GB10832	56.3756		GB10784	131.201		GB10984	52.9888		GB10909	31.0028		GB10913	1096.93		GB10869	13.4898
GB10833	138.921		GB10785	28.2571		GB10986	13.4515		GB10910	19423.6		GB10914	53.4623		GB10870	46.0103
GB10834	159.739		GB10786	77.6895		GB10987	16.9518		GB10913	892.108		GB10915	16.9942		GB10871	14.8468
GB10835	26.795		GB10789	96.1145		GB10988	35.8677		GB10914	47.2161		GB10916	115.603		GB10872	58.0655
GB10836	153.699		GB10790	35.7165		GB10989	583.772		GB10915	24.8049		GB10917	77.3429		GB10873	23.728
GB10838	85.0132		GB10791	28.7472		GB10991	11.6977		GB10916	132.23		GB10926	75.1538		GB10874	29.4794
GB10841	12.0319		GB10792	73.0143		GB10992	238.018		GB10917	15.4381		GB10928	71.0405		GB10878	41.9242
GB10843	25.0463		GB10795	120.486		GB10993	16.384		GB10918	11.7793		GB10931	16.0708		GB10880	13.7373
GB10845	215.493		GB10796	202.902		GB10997	26.3142		GB10923	16.3329		GB10934	10.2725		GB10881	17.501
GB10846	12.2312		GB10797	47.589		GB11000	17.3827		GB10926	80.8582		GB10935	28.7333		GB10882	21.3578
GB10848	15.2221		GB10799	21.86		GB11001	71.0218		GB10928	56.8341		GB10936	13.0069		GB10883	16.4596
GB10850	104.523		GB10800	182.801		GB11003	296.262		GB10931	28.1896		GB10937	17.3803		GB10884	24.9207
GB10852	36.7104		GB10803	128.853		GB11004	10.6471		GB10934	10.9477		GB10938	18.5034		GB10886	76.8914
GB10853	54.4049		GB10804	33.0299		GB11005	73.1618		GB10935	29.6314		GB10939	375.726		GB10888	19.3636
GB10854	75.2759		GB10805	13.5601		GB11006	31.0266		GB10936	18.595		GB10940	17.5289		GB10889	67.9197
GB10856	19.8272		GB10806	120.146		GB11007	116.121		GB10937	28.919		GB10941	24.9798		GB10890	101.514
GB10857	49.8514		GB10807	177.056		GB11009	12.7052		GB10938	27.6597		GB10942	14.9133		GB10891	30.3945
GB10859	391.572		GB10808	15.8275		GB11010	19.4274		GB10939	216.837		GB10944	42.7513		GB10893	18.3596
GB10860	36.3788		GB10809	47.2859		GB11014	20.3418		GB10940	27.8744		GB10945	881.109		GB10894	15.0885
GB10861	1496.75		GB10810	27.4535		GB11016	34.864		GB10941	23.0218		GB10946	60.7557		GB10896	25.6432
GB10863	17.0837		GB10812	92.7861		GB11017	27.3292		GB10944	52.1466		GB10947	17.4135		GB10897	14.8607
GB10864	29.368		GB10813	54.8823		GB11018	35.569		GB10945	1633.61		GB10948	24.4411		GB10899	132.419
GB10870	44.3142		GB10815	246.67		GB11019	16.7552		GB10946	86.954		GB10949	19.0091		GB10901	16.5983
GB10872	39.9684		GB10817	44.2916		GB11022	16.1189		GB10947	21.3271		GB10950	12.9637		GB10902	85.4249
GB10873	20.012		GB10818	171.103		GB11023	33.7862		GB10948	26.6175		GB10952	17.3697		GB10903	870.39
GB10874	42.9869		GB10819	45.7927		GB11024	26.1049		GB10949	24.18		GB10953	18.7758		GB10904	17.4651
GB10877	18.4234		GB10820	40.6126		GB11028	41.5887		GB10950	24.3444		GB10954	12.7679		GB10905	56.0578
GB10878	41.118		GB10823	97.468		GB11029	1044.3		GB10953	24.7218		GB10955	24.7578		GB10906	21.0285
GB10880	27.8325		GB10826	80.1655		GB11032	120.461		GB10955	25.7423		GB10957	22.3481		GB10907	43.3403
GB10881	27.5062		GB10827	75.7899		GB11034	12.362		GB10957	31.0831		GB10958	26.1835		GB10908	10.7073
GB10882	42.9558		GB10828	34.4922		GB11035	53.5983		GB10958	36.7272		GB10959	56.5274		GB10909	24.7077
GB10883	25.3571		GB10829	16.7324		GB11038	51.9187		GB10959	62.194		GB10961	49.6532		GB10910	14644.5
GB10884	34.9678		GB10830	93.0853		GB11040	265.319		GB10961	37.9129		GB10966	20.3236		GB10913	1056.69
GB10886	125.662		GB10832	90.0943		GB11041	49.0379		GB10966	21.6421		GB10967	56.326		GB10914	38.5031
GB10887	14.9391		GB10833	155.693		GB11042	45.5521		GB10967	66.257		GB10968	136.644		GB10915	18.833
GB10888	25.2389		GB10834	305.285		GB11043	19.7362		GB10968	131.472		GB10972	130.553		GB10916	172.052
GB10889	22.9123		GB10835	32.7162		GB11046	198.625		GB10972	98.7458		GB10973	924.26		GB10917	115.35
GB10890	46.7781		GB10836	149.894		GB11047	29.5138		GB10973	846.323		GB10974	45.646		GB10918	15.4139
GB10891	11.4451		GB10838	91.6791		GB11048	18.6928		GB10976	14.1718		GB10976	14.0883		GB10923	15.4759
GB10893	18.1367		GB10841	10.8362		GB11050	10.8459		GB10977	28.2628		GB10977	29.4672		GB10926	147.098
GB10894	14.4126		GB10843	32.9461		GB11055	922.636		GB10979	13.8069		GB10978	24.2269		GB10928	59.9822
GB10895	12.2405		GB10845	468.522		GB11056	153.838		GB10980	30.2406		GB10980	22.9534		GB10931	19.9556
GB10896	259.127		GB10846	13.9533		GB11057	33.5098		GB10982	15.2284		GB10982	18.4154		GB10934	10.7653
GB10897	19.2928		GB10848	13.0454		GB11059	18.3394		GB10983	17.0468		GB10984	50.4385		GB10935	29.2785
GB10899	171.991		GB10850	137.417		GB11061	26.9646		GB10984	56.5684		GB10986	15.1946		GB10936	14.695
GB10901	125.559		GB10852	49.13		GB11067	52.3264		GB10986	20.8692		GB10987	19.686		GB10937	25.0118
GB10902	21.045		GB10853	65.2698		GB11068	13.009		GB10987	24.8522		GB10988	34.8905		GB10938	22.8484
GB10903	1014.33		GB10854	99.7948		GB11070	13.205		GB10988	37.4422		GB10989	334.287		GB10939	487.337
GB10904	16.4502		GB10856	21.4783		GB11071	36.9659		GB10989	788.153		GB10991	13.5683		GB10940	23.5989
GB10906	19.9152		GB10857	55.2661		GB11072	33.5343		GB10991	12.5541		GB10992	263.43		GB10941	32.773
GB10907	29.5053		GB10859	702.621		GB11074	28.9874		GB10992	294.704		GB10995	94.0545		GB10942	24.7893
GB10908	24.5133		GB10860	53.1156		GB11076	632.188		GB10993	12.1983		GB10997	27.4381		GB10944	58.135
GB10909	21.7884		GB10861	1403.26		GB11077	37.6069		GB10997	24.578		GB11000	22.3024		GB10945	822.181
GB10910	467.361		GB10863	31.0344		GB11079	48.9862		GB10999	11.5029		GB11001	72.5211		GB10946	66.2564
GB10911	10.1804		GB10864	28.9327		GB11082	79.9215		GB11000	17.8901		GB11003	112.57		GB10947	22.2778
GB10913	1099.81		GB10867	11.5273		GB11086	11.7535		GB11001	56.8575		GB11004	15.0997		GB10948	45.7604
GB10914	86.9721		GB10870	52.5125		GB11087	173.149		GB11003	111.988		GB11005	66.9059		GB10949	18.0564
GB10915	24.8948		GB10871	24.821		GB11088	14.0718		GB11004	16.4679		GB11006	24.3421		GB10950	21.225
GB10916	240.224		GB10872	55.4844		GB11100	28.1342		GB11005	83.2561		GB11007	61.421		GB10952	29.6185
GB10917	65.2969		GB10873	31.1605		GB11102	11.7675		GB11006	28.4711		GB11010	12.3418		GB10953	20.4323
GB10918	41.7748		GB10874	50.2724		GB11103	484.042		GB11007	117.756		GB11012	12.8791		GB10954	21.8725
GB10919	10.8506		GB10877	21.1425		GB11106	119.481		GB11009	13.9825		GB11014	16.0957		GB10955	21.1296
GB10923	26.3422		GB10878	53.3494		GB11107	24.2898		GB11010	34.0464		GB11016	24.3867		GB10957	25.4376
GB10926	98.5116		GB10880	37.3714		GB11111	95.2879		GB11014	38.035		GB11017	29.1694		GB10958	34.376
GB10927	10.0734		GB10881	29.8397		GB11113	12.5812		GB11016	49.6226		GB11018	32.946		GB10959	53.971
GB10928	60.015		GB10882	42.388		GB11114	25.5737		GB11017	37.1123		GB11019	13.1146		GB10961	54.9663
GB10931	33.81		GB10883	22.9841		GB11117	147.397		GB11018	38.7821		GB11022	16.2005		GB10966	20.6592
GB10932	20.6291		GB10884	51.5002		GB11118	15.2427		GB11019	21.7427		GB11023	69.4456		GB10967	89.2364
GB10933	15.239		GB10886	149.957		GB11120	37.114		GB11021	15.6104		GB11024	20.27		GB10968	152.688
GB10934	13.3075		GB10887	17.7459		GB11122	65.9652		GB11022	37.4749		GB11027	20.2391		GB10972	140
GB10935	19.086		GB10888	39.9478		GB11123	11.4412		GB11023	15.2142		GB11028	95.5355		GB10973	654.632
GB10936	20.9337		GB10889	26.3882		GB11124	17.9744		GB11024	29.9294		GB11029	1057.27		GB10974	39.1894
GB10937	41.8612		GB10890	50.0257		GB11125	24.4193		GB11028	47.3991		GB11032	60.8616		GB10976	13.4832
GB10938	25.9971		GB10893	22.1097		GB11126	20.3043		GB11029	809.777		GB11034	13.3979		GB10977	29.9433
GB10939	1428.79		GB10894	18.6984		GB11128	16.5522		GB11032	136.22		GB11035	69.7925		GB10978	28.2865
GB10940	38.9027		GB10896	151.796		GB11130	16.1614		GB11034	13.7597		GB11038	33.6563		GB10979	11.6294
GB10941	41.1951		GB10897	45.0798		GB11132	1285.15		GB11035	59.2274		GB11040	228		GB10980	27.1551
GB10942	14.6801		GB10899	203.06		GB11133	36.7092		GB11038	46.919		GB11041	70.1558		GB10982	20.3694
GB10944	53.9078		GB10901	154.528		GB11136	16.8302		GB11040	216.091		GB11042	30.5024		GB10983	11.8899
GB10945	588.878		GB10902	43.5746		GB11137	14.6361		GB11041	55.2132		GB11043	18.7807		GB10984	51.5688
GB10946	69.3149		GB10903	858.238		GB11140	1464.43		GB11042	41.4379		GB11046	149.002		GB10986	22.4517
GB10947	22.9734		GB10904	18.0689		GB11143	23.3664		GB11043	19.0606		GB11047	28.0739		GB10987	24.9943
GB10948	74.2884		GB10905	11.1268		GB11144	47.2719		GB11046	301.973		GB11048	17.7283		GB10988	29.2478
GB10949	27.1463		GB10906	29.4004		GB11145	40.2271		GB11047	33.8581		GB11050	12.2295		GB10989	408.435
GB10950	16.8145		GB10907	37.637		GB11146	36.4316		GB11048	30.1987		GB11054	151.156		GB10991	11.849
GB10952	209.44		GB10908	36.5508		GB11149	121.885		GB11050	14.0592		GB11055	992.186		GB10992	202.177
GB10953	28.6702		GB10909	38.427		GB11150	210.4		GB11054	17.6926		GB11056	155.111		GB10995	170.24
GB10954	52.3461		GB10910	741.333		GB11152	44.7633		GB11055	875.741		GB11057	35.3747		GB10997	19.8731
GB10955	34.9601		GB10911	11.8239		GB11155	54.4564		GB11056	160.356		GB11059	1389.67		GB10999	12.4299
GB10957	30.4502		GB10913	1053.68		GB11156	11.5488		GB11057	63.0757		GB11061	31.6548		GB11000	28.4578
GB10958	36.612		GB10914	96.9425		GB11157	13.5652		GB11059	12.8204		GB11067	24.7994		GB11001	60.9145
GB10959	44.9018		GB10915	22.441		GB11161	23.2539		GB11060	11.8533		GB11068	16.8517		GB11003	64.4215
GB10960	10.5509		GB10916	280.962		GB11162	42.9886		GB11061	25.0316		GB11071	48.9147		GB11004	15.1291
GB10961	63.6151		GB10917	68.3118		GB11165	16.6428		GB11068	15.7814		GB11072	35.8652		GB11005	74.7002
GB10966	19.8223		GB10918	41.9893		GB11166	31.1054		GB11069	15.3012		GB11074	39.136		GB11006	19.6457
GB10967	190.375		GB10919	16.5681		GB11172	24.9787		GB11070	17.3408		GB11076	651.7		GB11007	72.7021
GB10968	164.06		GB10923	55.3053		GB11174	21.3577		GB11071	50.2631		GB11077	30.7602		GB11010	24.0799
GB10969	12.5466		GB10926	107.851		GB11175	10.9488		GB11072	36.5326		GB11079	52.0356		GB11012	11.0096
GB10970	14.8791		GB10927	12.5767		GB11176	12.2831		GB11074	42.8721		GB11082	79.8888		GB11014	22.0614
GB10972	126.014		GB10928	86.5982		GB11177	173.785		GB11076	506.611		GB11085	10.7791		GB11016	48.5918
GB10973	1692.37		GB10931	63.4361		GB11183	308.254		GB11077	42.168		GB11086	20.2239		GB11017	33.2559
GB10974	14.5985		GB10932	15.9269		GB11189	18.68		GB11078	14.1376		GB11087	119.411		GB11018	26.8671
GB10977	29.585		GB10933	19.3709		GB11190	13.2988		GB11079	55.1568		GB11088	12.492		GB11019	12.656
GB10978	31.382		GB10934	16.4534		GB11191	168.007		GB11082	123.383		GB11089	26.9314		GB11021	11.2639
GB10979	10.3364		GB10935	26.8669		GB11192	24.9324		GB11086	28.3005		GB11092	224.679		GB11022	37.6365
GB10980	36.2605		GB10936	28.687		GB11195	78.6863		GB11087	113.952		GB11100	29.8191		GB11023	16.7592
GB10981	20.1737		GB10937	55.6002		GB11196	16.5108		GB11096	10.3558		GB11103	392.385		GB11024	23.0314
GB10983	19.4971		GB10938	32.4908		GB11200	32.4881		GB11100	58.9383		GB11105	10.8461		GB11027	17.2805
GB10984	56.3121		GB10939	856.047		GB11201	90.6617		GB11101	10.0099		GB11106	123.326		GB11028	97.1679
GB10986	24.4645		GB10940	46.3326		GB11203	241.539		GB11102	15.3623		GB11107	26.6509		GB11029	885.014
GB10987	32.0885		GB10941	51.2701		GB11205	24.0429		GB11103	484.788		GB11111	64.3323		GB11032	47.7055
GB10988	24.2708		GB10942	19.9812		GB11208	37.0905		GB11104	10.3977		GB11112	11.6276		GB11034	15.7741
GB10989	272.565		GB10944	71.4296		GB11209	64.0548		GB11106	129.45		GB11113	82.8133		GB11035	63.103
GB10991	36.8415		GB10945	609.15		GB11210	10.7263		GB11107	30.7706		GB11114	30.0915		GB11038	37.8726
GB10992	179.311		GB10946	109.231		GB11211	36.0531		GB11111	136.41		GB11117	164.238		GB11040	151.847
GB10995	746.76		GB10947	30.9852		GB11214	313.155		GB11112	10.0895		GB11118	18.5702		GB11041	70.4411
GB10997	72.2297		GB10948	114.337		GB11215	13.5237		GB11113	12.0527		GB11120	49.1739		GB11042	26.2069
GB10999	15.057		GB10949	33.9614		GB11217	1661.24		GB11114	34.9066		GB11122	36.2297		GB11043	16.7373
GB11000	43.9798		GB10950	26.4666		GB11220	48.02		GB11117	162.89		GB11123	12.3537		GB11046	198.019
GB11001	62.9292		GB10952	242.828		GB11221	12.1247		GB11118	21.9933		GB11124	34.6244		GB11047	30.1456
GB11002	13.4537		GB10953	31.3135		GB11223	44.6355		GB11120	30.0505		GB11125	31.0234		GB11048	21.4037
GB11003	27.6572		GB10954	54.828		GB11225	60.2576		GB11122	19.491		GB11126	14.4197		GB11050	17.7028
GB11004	22.2901		GB10955	44.5574		GB11227	722.209		GB11123	18.9154		GB11128	18.6486		GB11051	13.5872
GB11005	123.838		GB10957	39.3754		GB11228	28.7745		GB11124	35.3768		GB11130	17.832		GB11054	237.401
GB11006	27.1634		GB10958	54.0341		GB11229	53.8725		GB11125	20.0974		GB11132	1208.86		GB11055	927.074
GB11009	11.5617		GB10959	58.4211		GB11230	21.1264		GB11126	46.6621		GB11133	40.3908		GB11056	162.192
GB11010	13.3682		GB10960	10.0574		GB11231	46.4807		GB11128	18.7969		GB11137	16.8745		GB11057	43.1698
GB11011	13.4317		GB10961	63.7923		GB11233	23.8016		GB11130	35.1363		GB11140	402.089		GB11059	1348.39
GB11012	15.5947		GB10966	25.7977		GB11237	153.537		GB11132	1059.81		GB11143	24.1075		GB11060	13.9359
GB11014	36.2066		GB10967	296.36		GB11240	10.9245		GB11133	55.6299		GB11144	66.2893		GB11061	26.5862
GB11016	81.3349		GB10968	170.333		GB11242	10.8119		GB11136	17.5685		GB11145	37.741		GB11064	12.1022
GB11017	65.1363		GB10969	14.2354		GB11244	19.6653		GB11137	19.2448		GB11146	43.1235		GB11068	15.5696
GB11018	29.0419		GB10970	13.9989		GB11246	73.1919		GB11140	434.106		GB11149	72.9318		GB11069	12.7801
GB11019	18.858		GB10972	131.809		GB11249	188.086		GB11143	23.824		GB11150	350.81		GB11070	12.8023
GB11020	12.1564		GB10973	736.248		GB11251	118.327		GB11144	90.032		GB11151	10.9481		GB11071	59.6428
GB11021	17.713		GB10977	46.6479		GB11252	223.205		GB11145	56.043		GB11152	23.576		GB11072	49.8018
GB11022	52.5974		GB10978	49.2614		GB11258	38.7604		GB11146	51.6749		GB11153	30.6984		GB11074	62.8488
GB11023	79.0253		GB10979	16.3416		GB11260	158.38		GB11149	33.3008		GB11154	35.5232		GB11076	587.032
GB11024	38.6921		GB10980	37.4862		GB11261	48.3552		GB11150	325.413		GB11155	50.8729		GB11077	35.7137
GB11027	11.2172		GB10981	31.1682		GB11263	39.7889		GB11151	17.0015		GB11156	20.2537		GB11078	12.6529
GB11028	455.693		GB10983	17.801		GB11269	67.8676		GB11152	35.3958		GB11157	19.2256		GB11079	50.6289
GB11029	1355.15		GB10984	76.0555		GB11270	22.6993		GB11154	19.3744		GB11161	33.6973		GB11082	89.8068
GB11032	132.987		GB10986	39.9316		GB11272	43.5699		GB11155	66.1604		GB11162	49.5339		GB11085	13.5814
GB11033	11.0565		GB10987	41.1186		GB11273	884.637		GB11156	23.4554		GB11165	17.7		GB11086	23.1684
GB11034	29.9003		GB10988	26.2727		GB11274	19.7124		GB11157	18.8591		GB11166	21.1025		GB11087	146.537
GB11035	79.4372		GB10989	397.014		GB11276	13.2947		GB11158	11.2605		GB11168	10.7174		GB11089	55.7446
GB11037	13.477		GB10991	39.4141		GB11277	32.8903		GB11161	27.1002		GB11170	15.4797		GB11092	93.1757
GB11038	16.7045		GB10992	230.719		GB11278	29.622		GB11162	56.299		GB11172	19.5628		GB11099	14.7102
GB11040	150.15		GB10993	11.752		GB11279	18.7045		GB11165	25.0034		GB11174	18.1198		GB11100	52.7928
GB11041	60.7748		GB10995	1523.75		GB11280	13758.3		GB11166	23.5099		GB11177	142.148		GB11102	18.0931
GB11042	60.8384		GB10997	109.339		GB11282	169.56		GB11168	15.1654		GB11183	391.391		GB11103	542.065
GB11043	32.1621		GB10999	19.1813		GB11283	271.607		GB11170	15.7696		GB11189	21.2252		GB11105	12.5514
GB11046	27.7917		GB11000	45.3664		GB11284	187.538		GB11172	44.5153		GB11190	15.0453		GB11106	121.689
GB11047	45.2042		GB11001	75.6268		GB11285	13.3113		GB11173	15.2406		GB11191	178.543		GB11107	26.3958
GB11048	20.2746		GB11002	19.364		GB11286	83.209		GB11174	19.5566		GB11192	27.438		GB11110	10.293
GB11050	18.325		GB11003	38.0954		GB11289	24.6234		GB11175	12.1694		GB11195	72.3945		GB11111	70.123
GB11051	14.5921		GB11004	24.9419		GB11294	11.4763		GB11176	14.5385		GB11196	15.8456		GB11112	15.2882
GB11054	48.7231		GB11005	161.453		GB11296	35.2731		GB11177	107.663		GB11200	30.2302		GB11113	96.7238
GB11055	1243.85		GB11006	43.0278		GB11298	593.945		GB11183	589.186		GB11201	81.3886		GB11114	30.3306
GB11056	268.952		GB11007	12.9008		GB11299	492.371		GB11189	19.3684		GB11203	230.644		GB11117	195.735
GB11057	38.8121		GB11009	15.9203		GB11300	20.5869		GB11190	14.0568		GB11205	27.723		GB11118	17.0975
GB11058	14.1802		GB11010	20.4494		GB11301	15.9065		GB11191	102.705		GB11208	18.4054		GB11120	38.2908
GB11059	37.102		GB11011	11.7476		GB11304	116.957		GB11192	41.8948		GB11209	58.7802		GB11122	18.7523
GB11060	19.6924		GB11012	12.3615		GB11307	21.2951		GB11195	87.4622		GB11210	16.1205		GB11123	21.1239
GB11061	30.6569		GB11014	49.0333		GB11308	19.7765		GB11196	29.3912		GB11211	39.58		GB11124	44.0152
GB11064	35.4287		GB11016	115.441		GB11309	31.6516		GB11200	38.0478		GB11214	151.76		GB11125	29.0109
GB11066	12.4877		GB11017	58.7585		GB11312	23.7015		GB11201	67.5528		GB11215	10.8392		GB11126	31.6209
GB11067	38.0316		GB11018	30.2437		GB11314	497.157		GB11203	227.768		GB11217	780.259		GB11128	17.3873
GB11068	21.4782		GB11019	21.0006		GB11315	24.0024		GB11205	56.1954		GB11220	39.1327		GB11129	10.6134
GB11070	17.8738		GB11020	20.2418		GB11320	12.4226		GB11208	54.8411		GB11221	19.473		GB11130	29.2964
GB11071	58.5647		GB11021	22.2557		GB11322	56.7035		GB11209	52.5333		GB11223	41.935		GB11132	1196.15
GB11072	74.2499		GB11022	61.306		GB11323	12.1079		GB11211	93.4776		GB11225	61.0157		GB11133	44.7576
GB11074	116.304		GB11023	93.0721		GB11325	29.5369		GB11213	11.2735		GB11227	978.336		GB11137	18.9236
GB11076	657.26		GB11024	55.2727		GB11326	13.1244		GB11214	124.561		GB11228	35.9595		GB11140	308.167
GB11077	49.832		GB11025	13.7088		GB11329	19.0496		GB11215	17.9301		GB11229	44.2178		GB11143	23.2364
GB11078	23.7153		GB11026	12.5811		GB11330	12.0373		GB11217	1211.13		GB11230	21.1481		GB11144	99.2305
GB11079	59.2879		GB11027	26.373		GB11332	17.6028		GB11219	10.2176		GB11231	49.3485		GB11145	51.6786
GB11082	150.006		GB11028	305.392		GB11334	43.7873		GB11220	31.3464		GB11233	24.8296		GB11146	51.3464
GB11084	15.0341		GB11029	1038.9		GB11335	145.215		GB11221	23.5752		GB11237	153.991		GB11149	34.4732
GB11085	21.0505		GB11032	143.01		GB11336	72.0543		GB11223	46.2093		GB11240	108.605		GB11150	453.285
GB11086	32.8653		GB11033	15.886		GB11343	11.2445		GB11224	13.8978		GB11241	18.8426		GB11151	13.2706
GB11087	36.9927		GB11034	36.643		GB11345	29.9376		GB11225	62.6116		GB11242	10.8204		GB11152	34.6893
GB11089	1394.22		GB11035	94.5747		GB11347	44.9293		GB11227	945.891		GB11244	19.1548		GB11153	35.7039
GB11092	140.964		GB11037	14.4356		GB11348	18.136		GB11228	36.003		GB11246	84.8601		GB11154	35.7589
GB11096	15.5141		GB11038	23.7306		GB11350	33.7048		GB11229	41.3902		GB11249	147.87		GB11155	67.9562
GB11097	33.3082		GB11040	108.384		GB11351	21.5738		GB11230	22.168		GB11251	241.112		GB11156	24.8205
GB11100	86.2427		GB11041	86.1375		GB11354	18.837		GB11231	58.4442		GB11252	134.871		GB11157	21.7976
GB11101	18.2609		GB11042	66.1255		GB11355	162.238		GB11232	10.2308		GB11256	83.725		GB11161	32.6123
GB11102	28.7582		GB11043	34.7106		GB11356	62.4116		GB11233	24.771		GB11258	28.5045		GB11162	56.269
GB11103	284.446		GB11046	31.5355		GB11359	10.1706		GB11237	123.987		GB11259	13.1802		GB11165	24.0036
GB11104	10.8072		GB11047	56.8308		GB11360	53.5785		GB11240	15.9795		GB11260	150.328		GB11166	20.0416
GB11106	121.326		GB11048	18.9151		GB11362	104.813		GB11242	12.4591		GB11261	46.7862		GB11168	16.6856
GB11107	50.1787		GB11050	24.8782		GB11363	90.6263		GB11244	20.5273		GB11263	66.0947		GB11170	20.5887
GB11108	16.1802		GB11051	19.5784		GB11364	20.6268		GB11246	96.7895		GB11267	11.0774		GB11172	23.9893
GB11110	13.2508		GB11054	57.106		GB11366	28.2634		GB11247	11.3656		GB11269	60.0309		GB11173	12.1005
GB11112	42.9978		GB11055	713.146		GB11368	21.5858		GB11249	137.541		GB11270	25.6008		GB11174	18.5427
GB11113	47.5119		GB11056	254.053		GB11369	12.4522		GB11251	75.1642		GB11272	41.2996		GB11175	12.7845
GB11114	62.2719		GB11057	51.6002		GB11370	126.747		GB11252	360.942		GB11273	428.547		GB11176	12.9807
GB11117	193.935		GB11058	12.1934		GB11372	215.416		GB11258	37.2063		GB11274	25.8211		GB11177	125.746
GB11118	27.4668		GB11059	48.947		GB11373	224.367		GB11260	136.663		GB11277	56.917		GB11183	499.112
GB11120	48.4639		GB11060	46.2317		GB11374	50.6955		GB11261	43.628		GB11278	108.93		GB11189	22.0041
GB11123	20.6671		GB11061	32.9055		GB11376	10.5405		GB11263	33.6572		GB11279	17.8484		GB11190	16.8969
GB11124	67.6314		GB11064	77.9832		GB11377	13.197		GB11267	13.5774		GB11280	8171.75		GB11191	131.838
GB11125	24.0884		GB11066	16.9599		GB11379	11.5399		GB11269	71.6854		GB11282	122.392		GB11192	42.809
GB11126	16.4886		GB11067	23.1184		GB11380	188.578		GB11270	28.4667		GB11283	540.744		GB11195	75.7603
GB11128	34.1927		GB11068	28.7403		GB11383	18.6408		GB11272	43.9358		GB11284	235.474		GB11196	27.649
GB11129	17.8618		GB11069	11.1958		GB11385	310.056		GB11273	385.016		GB11285	13.7491		GB11200	42.3446
GB11130	40.6797		GB11070	22.0152		GB11386	211.774		GB11274	40.9617		GB11286	199.127		GB11201	71.3731
GB11132	1106.05		GB11071	87.252		GB11388	13.9877		GB11276	16.8413		GB11289	34.2776		GB11202	10.6515
GB11133	55.4141		GB11072	99.418		GB11390	16.5227		GB11277	58.5744		GB11294	11.4152		GB11203	240.689
GB11137	24.5572		GB11074	108.876		GB11393	15.639		GB11278	59.2181		GB11296	36.7308		GB11205	43.4295
GB11140	23.4226		GB11076	551.308		GB11397	257.823		GB11279	21.6438		GB11298	1197.8		GB11208	35.9624
GB11141	16.0533		GB11077	85.8813		GB11398	68.6645		GB11280	6434.49		GB11299	691.804		GB11209	52.7705
GB11142	26.9366		GB11078	46.3769		GB11399	40.9942		GB11282	247.512		GB11300	23.2181		GB11210	10.1455
GB11143	35.7529		GB11079	89.7145		GB11400	13.6643		GB11283	291.472		GB11301	18.1276		GB11211	77.0615
GB11144	67.6424		GB11082	189.578		GB11403	17.8767		GB11284	197.437		GB11304	33.8195		GB11214	86.2872
GB11145	45.8703		GB11084	21.5427		GB11404	21.6067		GB11285	16.5903		GB11307	23.4592		GB11215	13.8251
GB11146	48.0384		GB11085	25.5745		GB11407	71.4002		GB11286	41.5377		GB11308	16.3871		GB11217	573.373
GB11150	778.426		GB11086	41.5914		GB11408	25.3297		GB11289	42.6174		GB11309	58.3034		GB11220	36.9602
GB11151	14.2235		GB11087	58.4999		GB11410	20.4779		GB11294	17.2048		GB11312	16.6224		GB11221	27.298
GB11153	83.9872		GB11089	2084.34		GB11412	433.252		GB11296	31.0548		GB11314	205.158		GB11223	40.2781
GB11154	13.722		GB11091	12.451		GB11413	42.227		GB11298	305.219		GB11315	20.7672		GB11225	63.4719
GB11155	120.308		GB11092	226.19		GB11414	163.295		GB11299	585.747		GB11320	17.7382		GB11227	1195.46
GB11156	32.2266		GB11093	10.5792		GB11422	11.9412		GB11300	17.7789		GB11322	66.9986		GB11228	37.0369
GB11157	40.1543		GB11096	15.9343		GB11423	49.7098		GB11301	23.7085		GB11323	14.3443		GB11229	53.7645
GB11158	11.7277		GB11097	33.0483		GB11428	44.5965		GB11304	12.0789		GB11325	27.0306		GB11230	22.7207
GB11161	34.9414		GB11099	14.2749		GB11429	45.4427		GB11306	11.215		GB11326	10.5186		GB11231	49.4082
GB11162	61.0712		GB11100	132.471		GB11431	25.8313		GB11307	25.5895		GB11329	32.5973		GB11232	10.8889
GB11165	32.0973		GB11101	21.4645		GB11432	168.364		GB11309	70.3318		GB11330	13.5177		GB11233	21.0868
GB11166	33.8918		GB11102	35.5774		GB11434	15.6473		GB11312	25.2809		GB11332	16.5874		GB11237	126.798
GB11167	11.2671		GB11103	503.401		GB11437	55.3728		GB11314	276.801		GB11334	34.4067		GB11240	66.8161
GB11168	23.5163		GB11104	15.0371		GB11439	71.3549		GB11315	38.2831		GB11335	102.178		GB11241	18.1682
GB11170	46.9951		GB11106	133.27		GB11445	24.7925		GB11317	13.9919		GB11336	113.327		GB11242	14.6749
GB11173	13.6675		GB11107	59.98		GB11446	23.4823		GB11319	11.5321		GB11337	10.6168		GB11244	15.9959
GB11174	27.4882		GB11108	14.5517		GB11448	59.4758		GB11320	22.2905		GB11340	24.6458		GB11246	113.866
GB11175	17.3194		GB11110	21.8928		GB11451	44.9623		GB11322	58.1947		GB11343	15.5794		GB11249	142.214
GB11176	13.5169		GB11112	27.0263		GB11452	45.1624		GB11323	16.1527		GB11344	10.1281		GB11251	156.034
GB11177	185.222		GB11113	101.227		GB11454	20.1098		GB11325	36.7486		GB11345	36.5598		GB11252	199.312
GB11183	137.036		GB11114	57.9711		GB11456	855.218		GB11326	13.9226		GB11347	38.077		GB11256	46.4974
GB11186	16.803		GB11115	11.0063		GB11461	233.443		GB11329	22.6456		GB11348	23.6721		GB11258	27.4921
GB11189	22.7367		GB11117	256.998		GB11462	99.4461		GB11330	11.123		GB11350	20.4215		GB11260	159.392
GB11190	23.2926		GB11118	33.3214		GB11463	15.6949		GB11332	23.0291		GB11354	20.991		GB11261	43.5395
GB11191	95.0406		GB11120	37.7552		GB11465	106.786		GB11334	40.9047		GB11355	189.235		GB11263	100.627
GB11192	55.4496		GB11122	13.0833		GB11466	44.489		GB11335	150.324		GB11356	57.9098		GB11267	13.2317
GB11194	16.6988		GB11123	35.6125		GB11470	12.6507		GB11336	76.9662		GB11357	18.6163		GB11269	60.4709
GB11195	94.1933		GB11124	88.2349		GB11471	19.6994		GB11337	11.0629		GB11358	23.0648		GB11270	29.4717
GB11198	13.1394		GB11125	28.5747		GB11472	24.5797		GB11343	18.6856		GB11360	40.361		GB11272	40.8661
GB11200	35.7476		GB11126	13.0523		GB11475	11.4024		GB11344	12.6999		GB11362	139.903		GB11273	338.84
GB11201	96.3578		GB11128	31.9306		GB11476	48.1225		GB11345	33.7235		GB11363	68.7879		GB11274	32.1481
GB11203	320.433		GB11129	29.6479		GB11478	21.8973		GB11347	39.8357		GB11364	62.4287		GB11276	12.47
GB11205	35.5395		GB11130	48.377		GB11479	14.2499		GB11348	29.1957		GB11366	25.5658		GB11277	71.2749
GB11207	11.7199		GB11132	917.458		GB11480	27.3004		GB11349	10.7254		GB11368	22.6591		GB11278	143.763
GB11208	22.2025		GB11133	73.4547		GB11481	11.6228		GB11350	19.0957		GB11369	17.4599		GB11279	16.086
GB11209	100.587		GB11137	27.0312		GB11482	330.845		GB11354	24.9911		GB11370	172.713		GB11280	3993.36
GB11210	19.4707		GB11140	19.1664		GB11483	77.1499		GB11355	147.911		GB11372	185.721		GB11282	122.959
GB11211	38.6934		GB11141	18.5569		GB11484	38.7475		GB11356	70.6744		GB11373	194.269		GB11283	552.141
GB11213	11.5987		GB11142	26.3909		GB11485	46.4639		GB11357	23.5558		GB11374	63.9243		GB11284	243.792
GB11214	146.535		GB11143	28.4311		GB11488	10.8163		GB11360	132.665		GB11377	12.6624		GB11285	17.0413
GB11215	22.8179		GB11144	96.4098		GB11489	108.205		GB11362	160.904		GB11379	11.2209		GB11286	171.541
GB11219	11.6483		GB11145	54.039		GB11492	31.9442		GB11363	92.438		GB11380	108.994		GB11289	44.6595
GB11220	62.5908		GB11146	67.4161		GB11493	17.1273		GB11364	60.7916		GB11383	58.8538		GB11294	13.0011
GB11221	26.0022		GB11150	817.267		GB11495	24.4524		GB11366	31.6288		GB11385	269.705		GB11296	37.0125
GB11223	30.7803		GB11151	23.4397		GB11496	28.549		GB11368	36.7945		GB11386	252.816		GB11298	2387.4
GB11225	134.769		GB11153	57.6637		GB11497	68.756		GB11369	21.28		GB11388	13.0035		GB11299	749.841
GB11227	1161.75		GB11154	17.937		GB11498	104.9		GB11370	116.128		GB11389	10.7335		GB11300	39.4715
GB11228	63.7457		GB11155	145.015		GB11499	484.299		GB11372	201.879		GB11390	16.9578		GB11301	20.5196
GB11229	54.802		GB11156	37.2456		GB11500	76.9856		GB11373	211.013		GB11391	17.5579		GB11304	12.5218
GB11230	23.8969		GB11157	52.1275		GB11502	13.8918		GB11374	58.791		GB11393	15.4764		GB11307	28.5769
GB11231	46.6565		GB11158	15.802		GB11503	43.3146		GB11377	14.2196		GB11397	579.167		GB11308	18.7004
GB11232	13.4133		GB11161	49.0721		GB11504	79.3953		GB11379	14.5443		GB11398	62.9858		GB11309	120.822
GB11233	28.4387		GB11162	80.8559		GB11506	16.8612		GB11380	217.992		GB11399	31.4739		GB11312	22.1781
GB11237	179.494		GB11165	48.1511		GB11510	48.2249		GB11383	14.1938		GB11400	15.4997		GB11314	224.571
GB11240	51.5108		GB11166	36.5926		GB11511	14.037		GB11385	275.845		GB11402	11.5791		GB11315	27.4714
GB11241	29.6471		GB11167	16.7946		GB11515	13.3945		GB11386	158.977		GB11403	156.807		GB11319	10.2138
GB11242	28.1692		GB11168	25.7421		GB11516	33.6073		GB11388	18.6151		GB11404	29.6752		GB11320	21.334
GB11244	24.9568		GB11170	67.4722		GB11518	596.34		GB11389	12.251		GB11405	12.436		GB11322	55.6807
GB11246	133.407		GB11173	14.8337		GB11519	20.7717		GB11390	20.7854		GB11407	87.8762		GB11323	13.4191
GB11247	13.5029		GB11174	42.332		GB11520	46.2551		GB11393	13.7415		GB11408	34.7039		GB11325	55.7859
GB11249	104.209		GB11175	21.9818		GB11522	61.4516		GB11397	547.095		GB11409	68.4401		GB11326	13.9416
GB11250	11.6373		GB11176	20.0171		GB11525	50.1373		GB11398	82.7657		GB11410	60.9509		GB11329	39.3739
GB11251	20.4688		GB11177	140.364		GB11526	63.117		GB11399	34.1115		GB11411	12.2721		GB11330	12.4957
GB11252	66.793		GB11183	191.591		GB11527	12.6304		GB11400	17.4974		GB11412	293.199		GB11332	19.6778
GB11256	5122.13		GB11186	22.7446		GB11528	22.6157		GB11404	33.7242		GB11413	42.4341		GB11334	31.5201
GB11258	41.9175		GB11189	25.3233		GB11530	76.6939		GB11405	19.5789		GB11414	140.525		GB11335	146.355
GB11260	177.628		GB11190	33.2641		GB11531	23.2204		GB11407	105.572		GB11423	46.1957		GB11336	120.821
GB11261	50.7397		GB11191	162.775		GB11533	48.3925		GB11408	45.7455		GB11428	22.8248		GB11337	12.363
GB11263	27.8236		GB11192	72.1598		GB11534	56.2213		GB11409	15.2505		GB11429	57.485		GB11340	58.0389
GB11265	29.5927		GB11194	19.5383		GB11535	47.1105		GB11410	33.6754		GB11431	26.9471		GB11343	24.0923
GB11267	18.5053		GB11195	127.997		GB11537	79.0074		GB11412	222.526		GB11432	478.011		GB11344	12.4467
GB11269	38.3804		GB11198	19.9338		GB11538	11.7264		GB11413	41.6098		GB11434	16.8954		GB11345	44.8405
GB11270	37.6929		GB11200	54.4937		GB11539	14.5624		GB11414	168.577		GB11437	56.5836		GB11347	35.0986
GB11272	50.4918		GB11201	124.548		GB11541	42.3966		GB11415	10.9093		GB11439	43.4208		GB11348	25.5996
GB11274	30.9397		GB11203	446.266		GB11542	44.2313		GB11419	11.6733		GB11445	22.9303		GB11350	11.3069
GB11275	11.5675		GB11205	50.7376		GB11546	23.4456		GB11422	19.5584		GB11446	15.5009		GB11354	23.1686
GB11277	104.957		GB11207	13.0867		GB11547	20.4209		GB11423	67.2242		GB11448	66.1746		GB11355	169.809
GB11279	16.7891		GB11208	37.4385		GB11549	37.7292		GB11428	49.6978		GB11451	31.0846		GB11356	54.793
GB11282	254.929		GB11209	101.893		GB11553	166.252		GB11429	76.961		GB11452	28.2111		GB11357	20.1307
GB11283	386.869		GB11210	31.9044		GB11555	52.0182		GB11431	19.1997		GB11454	31.0594		GB11358	38.6667
GB11284	198.573		GB11211	38.4282		GB11557	15.46		GB11432	114.439		GB11456	672.447		GB11359	10.0955
GB11285	26.0264		GB11212	10.7028		GB11559	11.9192		GB11433	11.2772		GB11458	16.2736		GB11360	72.1353
GB11286	38.5954		GB11213	15.833		GB11560	252.995		GB11434	20.4251		GB11461	377.359		GB11362	150.468
GB11289	59.7879		GB11214	126.332		GB11561	45.0367		GB11437	65.5838		GB11462	86.3602		GB11363	78.9073
GB11294	16.9689		GB11215	33.4394		GB11562	21.1819		GB11439	79.9219		GB11465	81.5586		GB11364	112.225
GB11296	35.4638		GB11217	11.9105		GB11563	14.9971		GB11445	29.7804		GB11466	53.148		GB11366	36.4269
GB11298	471.029		GB11219	12.0694		GB11564	16.6992		GB11446	26.3222		GB11470	15.195		GB11368	28.7325
GB11299	844.033		GB11220	106.036		GB11565	11.0835		GB11448	64.6052		GB11471	26.889		GB11369	18.8624
GB11300	56.8778		GB11221	42.7429		GB11567	42.5054		GB11451	38.0905		GB11472	19.686		GB11370	175.737
GB11301	31.6381		GB11223	50.9364		GB11568	14.4771		GB11452	43.649		GB11476	35.553		GB11372	179.645
GB11304	12.0463		GB11224	15.332		GB11569	15.433		GB11453	18.7701		GB11478	29.9254		GB11373	184.553
GB11306	14.4609		GB11225	157.552		GB11572	36.6905		GB11454	38.5191		GB11479	11.7028		GB11374	57.9064
GB11307	32.6472		GB11227	1111.12		GB11574	19.605		GB11455	10.3187		GB11480	19.7866		GB11377	12.0346
GB11308	24.0936		GB11228	85.3511		GB11576	59.2441		GB11456	565.144		GB11481	13.5975		GB11379	15.1437
GB11309	37.5158		GB11229	59.1067		GB11578	90.5941		GB11458	14.1584		GB11482	385.831		GB11380	112.454
GB11312	25.7275		GB11230	37.7379		GB11579	44.4089		GB11461	419.97		GB11483	37.1637		GB11383	45.1221
GB11315	42.9411		GB11231	58.0969		GB11580	56.146		GB11462	73.7108		GB11484	36.1737		GB11385	293.264
GB11319	14.453		GB11232	18.3815		GB11581	27.2162		GB11464	11.3549		GB11485	37.9673		GB11386	177.548
GB11320	19.365		GB11233	35.7658		GB11582	19.3893		GB11465	50.8983		GB11486	10.9984		GB11388	18.6162
GB11322	105.634		GB11237	195.359		GB11583	14.1795		GB11466	36.2165		GB11488	25.253		GB11389	21.0698
GB11323	15.0192		GB11240	64.7749		GB11584	11.2988		GB11470	19.53		GB11489	113.069		GB11390	14.5986
GB11324	10.6735		GB11241	30.1977		GB11585	70.5927		GB11471	61.5157		GB11492	69.0879		GB11391	25.1965
GB11325	30.9765		GB11242	27.4807		GB11586	30.9457		GB11472	23.0127		GB11493	16.633		GB11393	13.6372
GB11326	18.8578		GB11244	28.363		GB11587	134.009		GB11475	15.9739		GB11495	24.3613		GB11397	694.849
GB11328	17.5795		GB11246	176.983		GB11588	495.583		GB11476	61.564		GB11496	36.348		GB11398	62.3383
GB11329	42.1339		GB11247	15.3139		GB11590	28.2197		GB11478	38.8585		GB11497	55.6325		GB11399	26.1024
GB11330	19.186		GB11249	145.366		GB11591	27.3604		GB11479	12.467		GB11498	104.871		GB11400	16.2637
GB11332	31.9563		GB11250	15.4042		GB11595	24.2199		GB11480	23.451		GB11499	329.953		GB11402	20.2218
GB11334	43.0473		GB11251	26.3778		GB11597	53.601		GB11481	23.2227		GB11500	66.8275		GB11403	178.511
GB11335	240.683		GB11252	60.0716		GB11598	62.1735		GB11482	259.943		GB11502	13.6057		GB11404	43.6994
GB11336	93.9745		GB11256	3327.26		GB11603	91.9195		GB11483	70.2028		GB11503	409.796		GB11405	20.7927
GB11337	14.5633		GB11258	25.3327		GB11604	15.9931		GB11484	56.0568		GB11504	74.8434		GB11407	101.346
GB11340	205.955		GB11260	251.466		GB11605	10.8369		GB11485	37.2279		GB11506	23.086		GB11408	51.3255
GB11343	22.8078		GB11261	66.0479		GB11606	33.6205		GB11488	11.4644		GB11508	32.3481		GB11409	65.6446
GB11344	11.7582		GB11262	13.9342		GB11609	12.0099		GB11489	121.719		GB11510	68.4478		GB11410	87.24
GB11345	33.2698		GB11263	18.9983		GB11610	51.9276		GB11490	10.7491		GB11513	12.3955		GB11411	13.2113
GB11347	41.5708		GB11265	23.3437		GB11611	27.2802		GB11492	30.294		GB11514	14.0557		GB11412	163.592
GB11348	23.5186		GB11267	23.6718		GB11613	226.585		GB11493	10.3234		GB11515	12.3307		GB11413	42.8192
GB11349	18.6014		GB11269	54.5721		GB11614	112.256		GB11495	29.1144		GB11516	55.7552		GB11414	136.221
GB11354	18.4819		GB11270	52.3169		GB11615	62.4846		GB11496	52.7636		GB11518	537.837		GB11423	46.7043
GB11355	195.634		GB11272	64.8502		GB11616	51.2771		GB11497	52.2881		GB11519	16.2633		GB11428	29.974
GB11356	92.8667		GB11274	46.9894		GB11618	10.292		GB11498	67.162		GB11520	46.1675		GB11429	67.2016
GB11357	31.4473		GB11275	16.4851		GB11621	21.4519		GB11499	304.866		GB11522	78.3805		GB11431	31.823
GB11358	55.7035		GB11277	130.485		GB11624	75.911		GB11500	115.341		GB11525	45.5701		GB11432	600.625
GB11359	20.6765		GB11279	17.5935		GB11625	29.7189		GB11502	19.4755		GB11526	57.9107		GB11434	15.9109
GB11360	19.4471		GB11282	275.681		GB11626	15.0266		GB11503	37.2304		GB11527	13.8702		GB11437	63.8344
GB11361	34.1873		GB11283	622.976		GB11627	227.816		GB11504	83.1826		GB11528	26.1179		GB11439	73.8895
GB11362	162.522		GB11284	302.798		GB11628	11.6946		GB11506	23.7655		GB11530	61.1418		GB11445	27.627
GB11363	112.861		GB11285	36.2453		GB11629	43.4228		GB11510	60.9596		GB11531	19.4841		GB11446	16.4795
GB11364	42.2542		GB11286	51.1725		GB11634	32.5119		GB11511	20.4876		GB11533	50.5479		GB11448	70.0749
GB11366	36.8101		GB11289	90.0076		GB11636	11.3467		GB11513	33.0714		GB11534	33.8493		GB11451	37.1447
GB11368	34.3751		GB11294	20.9715		GB11638	37.4407		GB11514	14.2376		GB11535	65.4551		GB11452	53.9565
GB11369	19.6335		GB11296	49.7895		GB11640	31.0083		GB11515	21.3586		GB11537	91.2768		GB11453	13.5981
GB11370	58.9833		GB11298	868.308		GB11641	12.4314		GB11516	49.8946		GB11539	14.2399		GB11454	41.3022
GB11372	124.077		GB11299	637.241		GB11642	155.222		GB11518	518.177		GB11541	72.4618		GB11456	545.733
GB11373	189.463		GB11300	99.0345		GB11643	824.102		GB11519	26.4833		GB11542	34.8411		GB11458	19.2377
GB11374	59.9148		GB11301	32.9595		GB11644	14.0647		GB11520	65.6695		GB11544	17.9925		GB11461	564.512
GB11376	29.1654		GB11306	19.842		GB11645	49.8876		GB11522	82.038		GB11546	33.2366		GB11462	69.0556
GB11377	19.9751		GB11307	40.5057		GB11646	24.1343		GB11525	60.4242		GB11547	18.5843		GB11465	36.7864
GB11379	15.4655		GB11308	27.0145		GB11647	37.5591		GB11526	59.6645		GB11549	39.3514		GB11466	54.6355
GB11380	104.058		GB11309	92.1462		GB11648	702.414		GB11527	11.879		GB11550	14.2166		GB11470	19.823
GB11383	223.447		GB11312	29.6832		GB11651	24.7538		GB11528	29.0817		GB11553	199.346		GB11471	45.0815
GB11384	40.6844		GB11315	61.5984		GB11652	41.0531		GB11530	78.9221		GB11555	63.4679		GB11472	22.5654
GB11385	472.958		GB11319	22.4558		GB11655	188.767		GB11531	28.1622		GB11557	16.4855		GB11474	14.9349
GB11386	244.159		GB11320	27.4403		GB11659	53.4768		GB11533	70.628		GB11559	12.8605		GB11475	15.1065
GB11388	18.337		GB11322	101.106		GB11662	56.1924		GB11535	52.8468		GB11560	289.686		GB11476	27.5361
GB11389	25.5632		GB11323	15.9868		GB11663	30.3476		GB11537	110.176		GB11561	64.4098		GB11477	17.3058
GB11390	28.2331		GB11324	21.7875		GB11665	351.86		GB11539	14.8503		GB11562	21.2581		GB11478	38.4548
GB11391	49.418		GB11325	46.2554		GB11666	30.0892		GB11541	102.187		GB11563	22.3462		GB11480	16.6993
GB11393	27.2356		GB11326	20.223		GB11667	73.9558		GB11542	47.5614		GB11564	16.9833		GB11481	20.274
GB11395	10.5664		GB11328	24.1184		GB11669	33.6501		GB11544	16.8021		GB11567	33.4415		GB11482	302.324
GB11397	472.993		GB11329	62.5697		GB11670	16.3858		GB11546	38.1428		GB11568	18.3088		GB11483	41.5391
GB11398	68.1464		GB11330	18.5678		GB11671	28.1435		GB11547	22.52		GB11569	16.8123		GB11484	43.7293
GB11399	73.1111		GB11332	40.1019		GB11672	22.4375		GB11549	52.6303		GB11572	53.1639		GB11485	31.7678
GB11400	74.89		GB11334	46.5774		GB11674	55.56		GB11553	229.814		GB11574	22.5269		GB11486	22.0718
GB11402	13.6166		GB11335	525.39		GB11675	13.2118		GB11555	69.5707		GB11576	46.4985		GB11487	11.221
GB11403	1130.6		GB11336	132.853		GB11677	14.9287		GB11557	18.1562		GB11578	63.4274		GB11488	30.2737
GB11404	61.9771		GB11337	18.2033		GB11680	40.8527		GB11559	10.9383		GB11579	32.8681		GB11489	124.886
GB11405	14.23		GB11340	472.417		GB11683	214.41		GB11560	307.765		GB11580	46.5877		GB11492	39.1776
GB11406	12.0625		GB11343	25.8564		GB11684	15.8926		GB11561	56.7749		GB11581	21.6836		GB11493	18.0285
GB11407	40.5713		GB11344	17.1758		GB11685	42.3777		GB11562	23.9516		GB11582	19.263		GB11495	25.9543
GB11408	52.2623		GB11345	43.1207		GB11687	31.1315		GB11563	16.7989		GB11583	18.8102		GB11496	49.9534
GB11410	147.73		GB11347	52.3684		GB11689	27.0234		GB11564	21.185		GB11584	10.1755		GB11497	45.4059
GB11412	684.335		GB11348	28.9118		GB11690	44.4972		GB11565	11.668		GB11585	57.5		GB11498	80.7404
GB11413	56.683		GB11349	22.9125		GB11692	128.225		GB11567	65.6472		GB11586	31.5928		GB11499	256.402
GB11414	92.0329		GB11350	10.8956		GB11693	19.2611		GB11568	19.6033		GB11587	131.524		GB11500	67.6296
GB11415	16.4337		GB11352	10.9003		GB11695	31.0936		GB11569	19.1577		GB11588	414.77		GB11502	13.8342
GB11422	18.3861		GB11354	41.9891		GB11696	18.5749		GB11572	41.1749		GB11590	23.0591		GB11503	627.105
GB11423	87.3187		GB11355	222.37		GB11697	21.0469		GB11574	33.6633		GB11591	35.7602		GB11504	83.7295
GB11428	56.2642		GB11356	90.225		GB11698	253.198		GB11576	42.6727		GB11595	17.5592		GB11506	22.3437
GB11429	75.3334		GB11357	39.1524		GB11699	20.2044		GB11578	97.6135		GB11596	186.743		GB11508	36.3489
GB11431	58.0218		GB11358	117.81		GB11700	16.6884		GB11579	32.4934		GB11597	59.7361		GB11510	64.9081
GB11432	751.145		GB11359	15.0489		GB11701	110.357		GB11580	85.044		GB11598	76.6027		GB11513	30.4404
GB11433	13.6078		GB11360	67.1299		GB11702	28.1414		GB11582	28.0364		GB11600	12.9569		GB11514	17.3477
GB11434	25.3065		GB11361	42.8005		GB11704	143.173		GB11583	19.2561		GB11603	53.625		GB11515	15.8682
GB11437	49.2652		GB11362	165.051		GB11706	11.5348		GB11584	15.9004		GB11604	14.9819		GB11516	53.5171
GB11439	25.7662		GB11363	96.872		GB11707	49.783		GB11585	71.2602		GB11605	12.0346		GB11518	539.108
GB11445	44.1991		GB11364	104.981		GB11708	21.8724		GB11586	25.7373		GB11606	32.3587		GB11519	22.1284
GB11446	47.9873		GB11365	21.7623		GB11710	122.593		GB11587	124.749		GB11607	21.3047		GB11520	63.9617
GB11448	93.4453		GB11366	42.2855		GB11712	98.4204		GB11588	2244.38		GB11609	10.4966		GB11522	83.7083
GB11451	23.7997		GB11368	50.6254		GB11718	61.1558		GB11590	24.2525		GB11610	74.1221		GB11525	59.7933
GB11452	23.885		GB11369	26.0117		GB11719	20.4499		GB11591	36.7618		GB11611	23.903		GB11526	63.3839
GB11453	10.8658		GB11370	94.9668		GB11721	11.326		GB11593	13.201		GB11613	427.791		GB11527	23.41
GB11454	46.3889		GB11372	124.98		GB11727	19.6339		GB11595	13.497		GB11614	91.8921		GB11528	34.3031
GB11455	15.574		GB11373	245.402		GB11728	22.2942		GB11597	67.4144		GB11615	71.4528		GB11530	53.7426
GB11456	311.013		GB11374	82.0246		GB11731	15.7863		GB11598	96.0191		GB11616	74.5197		GB11531	26.0749
GB11458	23.4486		GB11376	42.7691		GB11733	36.965		GB11600	12.7117		GB11621	28.7612		GB11533	58.6249
GB11461	781.104		GB11377	26.8281		GB11734	19.3476		GB11603	33.4689		GB11623	11.5324		GB11535	59.3368
GB11462	97.3728		GB11379	13.0826		GB11735	15.517		GB11604	18.7032		GB11624	35.3179		GB11537	134.925
GB11464	10.1207		GB11380	160.468		GB11741	52.1266		GB11605	21.7172		GB11625	27.8443		GB11539	11.4679
GB11465	63.36		GB11383	210.486		GB11744	159.231		GB11606	38.84		GB11626	25.5096		GB11541	84.4385
GB11466	52.4375		GB11384	30.4993		GB11745	18.0772		GB11608	14.2359		GB11627	159.835		GB11542	28.6515
GB11470	30.6993		GB11385	404.391		GB11747	25.2107		GB11609	17.4045		GB11628	18.6585		GB11544	35.7644
GB11471	41.4686		GB11386	153.022		GB11749	65.2003		GB11610	64.5688		GB11629	30.7231		GB11546	45.7278
GB11472	29.8558		GB11388	29.1252		GB11751	20.7672		GB11611	31.2831		GB11631	12.6809		GB11547	19.7806
GB11474	20.8568		GB11389	29.2124		GB11752	50.8064		GB11613	296.399		GB11634	40.7346		GB11549	42.3557
GB11475	22.0797		GB11390	29.2029		GB11753	158.682		GB11614	117.222		GB11638	42.5216		GB11553	168.467
GB11476	21.5653		GB11391	54.1501		GB11757	11.7954		GB11615	109.984		GB11639	15.8665		GB11555	77.9322
GB11477	17.4238		GB11393	40.5393		GB11758	49.5595		GB11616	69.338		GB11640	44.568		GB11557	18.6549
GB11478	36.9111		GB11394	10.6038		GB11759	149.818		GB11618	23.1589		GB11641	15.5871		GB11559	12.1042
GB11479	18.8225		GB11395	13.5676		GB11762	26.2227		GB11621	26.1308		GB11642	137.727		GB11560	338.578
GB11480	23.7871		GB11397	515.782		GB11763	43.8337		GB11622	20.6227		GB11643	890.173		GB11561	66.4663
GB11481	19.732		GB11398	103.789		GB11765	83.1742		GB11623	19.0319		GB11644	13.1263		GB11562	29.4612
GB11482	383.846		GB11399	65.3431		GB11766	57.273		GB11624	29.442		GB11645	31.278		GB11563	80.9663
GB11483	67.4259		GB11400	62.1388		GB11767	20.8374		GB11625	15.0118		GB11646	21.5961		GB11564	20.0261
GB11484	58.9329		GB11402	17.3248		GB11771	380.456		GB11626	26.4388		GB11647	43.053		GB11565	11.6937
GB11485	63.6505		GB11403	1631.28		GB11774	40.9874		GB11627	135.174		GB11648	819.471		GB11567	40.2878
GB11486	313.075		GB11404	94.3917		GB11775	10.2221		GB11628	16.3084		GB11651	22.0129		GB11568	21.3143
GB11488	36.8665		GB11405	26.6323		GB11776	303.377		GB11629	42.4159		GB11652	55.5414		GB11569	19.6888
GB11489	192.76		GB11406	22.6325		GB11777	23.4313		GB11631	17.2261		GB11655	185.447		GB11572	54.2681
GB11490	16.7362		GB11407	56.7222		GB11778	10.5137		GB11634	36.3077		GB11659	43.1804		GB11574	31.3605
GB11492	64.239		GB11408	60.6816		GB11781	15.5991		GB11636	13.0711		GB11662	71.2261		GB11576	40.9581
GB11495	38.3336		GB11409	10.7926		GB11782	16.7953		GB11638	42.4605		GB11663	39.5417		GB11578	56.3655
GB11496	64.0312		GB11410	174.758		GB11783	12.6971		GB11640	46.9958		GB11665	2616.3		GB11579	26.3623
GB11497	88.47		GB11411	16.1653		GB11786	98.4761		GB11641	16.6933		GB11666	36.8332		GB11580	47.1437
GB11498	226.501		GB11412	1078.72		GB11789	30.5034		GB11642	144.846		GB11667	72.4714		GB11581	19.4842
GB11500	36.7772		GB11413	61.955		GB11790	85.5515		GB11643	801.874		GB11669	53.7952		GB11582	22.0081
GB11502	18.1899		GB11414	90.6732		GB11791	24.5136		GB11644	23.706		GB11670	16.6764		GB11583	20.4177
GB11503	46.6299		GB11415	20.2228		GB11795	21.2652		GB11645	40.708		GB11671	25.2815		GB11584	14.1316
GB11504	117.997		GB11419	11.1164		GB11796	21.7344		GB11646	28.9419		GB11672	16.5552		GB11585	48.4116
GB11506	35.3584		GB11422	33.1267		GB11804	11.2583		GB11647	73.8031		GB11674	63.9252		GB11586	23.9652
GB11508	83.1952		GB11423	75.0346		GB11805	23.9921		GB11648	643.874		GB11675	13.438		GB11587	121.955
GB11510	76.9039		GB11428	41.1738		GB11810	29.1487		GB11651	26.9164		GB11677	18.1343		GB11588	1434.54
GB11513	28.5842		GB11429	110.817		GB11812	154.808		GB11652	59.394		GB11680	33.8207		GB11590	19.4392
GB11514	20.0445		GB11431	58.6437		GB11814	583.044		GB11655	208.532		GB11681	1194.75		GB11591	40.5519
GB11515	16.4854		GB11432	527.503		GB11815	18.3993		GB11657	10.4018		GB11683	224.06		GB11593	10.0324
GB11516	59.253		GB11433	18.3329		GB11819	12.3405		GB11659	41.7963		GB11684	15.2553		GB11595	18.9474
GB11518	66.5921		GB11434	32.4992		GB11820	12.0956		GB11662	64.2133		GB11685	67.2305		GB11596	297.712
GB11519	37.3168		GB11437	65.4088		GB11821	16.3705		GB11663	57.8925		GB11687	23.7476		GB11597	73.6456
GB11520	69.9643		GB11439	23.6714		GB11826	30.6086		GB11665	223.069		GB11688	17.2033		GB11598	85.6295
GB11522	73.9794		GB11445	41.4958		GB11827	46.6247		GB11666	36.5494		GB11689	38.909		GB11600	14.766
GB11525	70.3005		GB11446	65.0698		GB11828	51.4197		GB11667	80.2922		GB11690	40.9913		GB11603	30.0258
GB11526	73.122		GB11448	112.928		GB11829	27.2666		GB11669	58.367		GB11692	108.688		GB11604	22.0326
GB11527	22.3969		GB11451	40.169		GB11830	30.7694		GB11670	26.9467		GB11693	16.5726		GB11605	25.6064
GB11528	34.7146		GB11452	36.2956		GB11831	153.687		GB11671	30.8571		GB11695	28.2015		GB11606	34.5686
GB11530	73.1481		GB11453	20.2319		GB11832	18.0309		GB11672	22.6645		GB11696	28.1927		GB11607	20.5899
GB11531	45.5476		GB11454	62.1682		GB11834	46.3885		GB11674	81.1657		GB11697	22.6748		GB11609	11.6085
GB11533	47.959		GB11455	18.2852		GB11838	10.4247		GB11675	21.0197		GB11698	301.572		GB11610	80.9713
GB11534	17.2805		GB11456	449.733		GB11839	20.1847		GB11677	19.7755		GB11699	26.4357		GB11611	28.4363
GB11535	63.6792		GB11458	29.2263		GB11840	325.084		GB11680	36.1663		GB11700	16.0125		GB11612	17.8
GB11537	93.8449		GB11460	11.3053		GB11843	124.814		GB11683	219.743		GB11701	111.98		GB11613	307.91
GB11541	122.008		GB11461	1086.99		GB11846	28.1262		GB11684	13.4087		GB11702	22.6523		GB11614	78.8052
GB11542	44.9185		GB11462	62.0201		GB11849	12.8016		GB11685	61.7026		GB11703	66.5108		GB11615	87.8527
GB11544	26.4502		GB11464	10.2726		GB11850	39.5966		GB11687	32.0465		GB11704	137.863		GB11616	73.7885
GB11546	59.0799		GB11465	83.0287		GB11851	10.2701		GB11688	20.4433		GB11706	15.3392		GB11618	21.6023
GB11547	30.7791		GB11466	80.6623		GB11854	182.398		GB11689	23.78		GB11707	34.0894		GB11621	24.5025
GB11549	27.4175		GB11470	39.3627		GB11856	149.756		GB11690	26.4551		GB11708	28.3682		GB11622	17.6682
GB11550	430.932		GB11471	74.1731		GB11860	28.1786		GB11692	144.404		GB11710	152.637		GB11623	11.1363
GB11552	32.3452		GB11472	28.8012		GB11862	1021.25		GB11693	29.3311		GB11712	86.6365		GB11624	23.6721
GB11553	183.603		GB11474	23.2167		GB11863	24.374		GB11695	75.0341		GB11718	66.466		GB11625	26.3087
GB11555	75.7061		GB11475	34.7312		GB11864	48.5686		GB11696	28.3848		GB11719	24.4214		GB11626	33.5232
GB11557	24.0614		GB11476	26.7558		GB11873	40.6277		GB11697	27.9146		GB11725	14.7094		GB11627	152.102
GB11559	18.5558		GB11477	47.8176		GB11874	50.0421		GB11698	147.972		GB11727	68.9878		GB11628	22.3686
GB11560	420.311		GB11478	45.2305		GB11875	26.5469		GB11699	41.7292		GB11728	33.8963		GB11629	33.1579
GB11561	74.8199		GB11479	19.9571		GB11879	15.5469		GB11700	20.6628		GB11731	26.8408		GB11631	18.3419
GB11562	32.8135		GB11480	28.7172		GB11885	17.1341		GB11701	103.73		GB11733	53.0478		GB11634	37.1242
GB11563	68.0659		GB11481	29.9822		GB11887	60.4459		GB11702	29.8391		GB11734	19.9959		GB11638	41.6993
GB11564	24.8515		GB11482	540.66		GB11891	11.2791		GB11704	204.589		GB11735	12.4702		GB11639	32.7595
GB11565	28.3995		GB11483	94.7396		GB11892	41.5956		GB11706	21.7575		GB11741	56.6859		GB11640	46.3704
GB11567	38.8988		GB11484	73.5386		GB11895	32.5134		GB11707	36.2233		GB11744	135.752		GB11641	20.3805
GB11568	34.3214		GB11485	48.9213		GB11897	84.9156		GB11708	34.5902		GB11745	22.5538		GB11642	107.936
GB11569	26.4514		GB11486	455.629		GB11898	74.1726		GB11710	175.747		GB11747	33.1332		GB11643	950.424
GB11572	64.5251		GB11487	15.2901		GB11899	25.154		GB11712	106.3		GB11749	61.025		GB11644	16.3393
GB11574	38.6508		GB11488	72.3568		GB11900	30.3878		GB11718	72.9044		GB11751	26.9547		GB11645	50.4399
GB11576	54.2698		GB11489	161.064		GB11903	34.1519		GB11719	25.0735		GB11752	23.5314		GB11646	24.9631
GB11578	56.093		GB11490	21.6784		GB11906	131.134		GB11721	14.6897		GB11753	87.398		GB11647	80.9506
GB11582	28.3404		GB11492	66.9755		GB11911	10.7755		GB11727	31.1348		GB11754	13.4519		GB11648	924.393
GB11583	27.3809		GB11493	16.9529		GB11913	16.1668		GB11728	37.4237		GB11757	11.5089		GB11651	16.9951
GB11584	26.0495		GB11495	47.2028		GB11914	89.1191		GB11731	21.0878		GB11758	50.9938		GB11652	62.162
GB11585	80.8314		GB11496	83.0866		GB11919	15.9683		GB11733	70.0748		GB11759	180.358		GB11655	199.845
GB11586	33.2759		GB11497	78.2113		GB11921	10.3057		GB11734	17.5144		GB11762	31.2908		GB11657	11.2311
GB11587	123.469		GB11498	148.766		GB11923	244.211		GB11735	18.1918		GB11763	35.7761		GB11659	30.8003
GB11590	28.9682		GB11500	40.3073		GB11924	68.0819		GB11741	61.0873		GB11765	94.6761		GB11662	86.9392
GB11591	55.753		GB11502	25.8024		GB11925	19.4648		GB11744	173.55		GB11766	49.8659		GB11663	48.7512
GB11593	17.7354		GB11503	84.9665		GB11927	14.2385		GB11745	28.0468		GB11767	16.6101		GB11664	10.6725
GB11595	29.2369		GB11504	151.676		GB11933	26.4654		GB11747	57.1688		GB11769	41.759		GB11665	3878.77
GB11596	33.2515		GB11506	42.2877		GB11934	12.7627		GB11749	78.5798		GB11771	243.562		GB11666	33.4244
GB11597	67.7486		GB11508	100.707		GB11935	238.915		GB11751	28.3562		GB11773	17.1008		GB11667	73.8953
GB11598	113.284		GB11510	97.8288		GB11936	21.9684		GB11752	48.785		GB11774	35.6731		GB11669	81.5134
GB11600	18.4437		GB11513	38.3033		GB11941	18.9447		GB11753	179.864		GB11775	15.2246		GB11670	26.8368
GB11604	33.144		GB11514	24.8259		GB11942	17.1437		GB11756	10.4082		GB11776	261.964		GB11671	28.0445
GB11605	48.5969		GB11515	26.9741		GB11947	28.2176		GB11757	16.6517		GB11777	21.2026		GB11672	15.994
GB11606	28.1972		GB11516	84.8322		GB11948	42.8404		GB11758	42.7442		GB11778	13.2586		GB11674	74.6244
GB11607	16.5436		GB11518	138.6		GB11953	11.0018		GB11759	201.948		GB11782	19.0634		GB11675	19.5632
GB11608	28.0322		GB11519	61.075		GB11956	47.2631		GB11762	57.4411		GB11783	28.4317		GB11677	19.1035
GB11609	15.2104		GB11520	92.6111		GB11957	19.7947		GB11763	40.1085		GB11784	14.2401		GB11680	43.7054
GB11610	58.8033		GB11522	100.732		GB11958	24.3548		GB11765	123.018		GB11786	113.171		GB11681	2275.07
GB11611	36.8695		GB11525	90.1757		GB11960	12.7705		GB11766	55.0772		GB11789	21.3608		GB11683	258.591
GB11612	31.1279		GB11526	75.5962		GB11962	13.4103		GB11767	25.6579		GB11790	94.4672		GB11684	16.3355
GB11613	82.5684		GB11527	39.0761		GB11965	57.6522		GB11771	212.209		GB11791	34.4777		GB11685	53.2388
GB11614	125.039		GB11528	44.6389		GB11969	375.815		GB11773	20.5703		GB11795	19.8261		GB11687	27.8296
GB11615	74.757		GB11530	69.0617		GB11970	25.8239		GB11774	38.3338		GB11796	31.5988		GB11688	29.996
GB11616	49.2368		GB11531	59.7399		GB11972	17.389		GB11775	16.4314		GB11801	23.509		GB11689	44.5802
GB11618	16.441		GB11532	14.3583		GB11973	50.9215		GB11776	282.065		GB11803	10.1189		GB11690	29.1237
GB11621	38.0783		GB11533	75.2918		GB11974	14.1319		GB11777	57.5196		GB11804	18.8997		GB11692	125.384
GB11623	20.0174		GB11534	53.6488		GB11975	16.9016		GB11778	23.0193		GB11805	27.0599		GB11693	18.9787
GB11624	198.493		GB11535	70.599		GB11976	63.4585		GB11781	23.258		GB11810	19.4139		GB11695	59.4699
GB11625	10.8195		GB11537	124.368		GB11978	70.6865		GB11782	16.5709		GB11812	54.0411		GB11696	37.3715
GB11626	35.2624		GB11539	13.0136		GB11979	40.7182		GB11783	21.277		GB11813	13.9926		GB11697	25.9916
GB11627	131.044		GB11541	91.0988		GB11980	34.6204		GB11784	27.1708		GB11814	348.301		GB11698	463.122
GB11628	19.1928		GB11542	43.1324		GB11981	189.49		GB11786	85.2955		GB11815	20.8002		GB11699	40.2305
GB11629	33.4515		GB11544	40.707		GB11983	328.103		GB11789	28.0735		GB11817	15.7763		GB11700	15.0621
GB11631	31.8899		GB11546	71.5344		GB11984	71.2848		GB11790	81.7835		GB11820	15.3237		GB11701	111.996
GB11634	29.9312		GB11547	34.6611		GB11989	14.2964		GB11791	37.3165		GB11821	15.3968		GB11702	24.7722
GB11635	14.3672		GB11549	34.7352		GB11992	22.9081		GB11792	12.3891		GB11823	11.8167		GB11703	91.0429
GB11636	10.4675		GB11553	184.462		GB11993	12.2474		GB11795	29.7186		GB11826	48.7529		GB11704	161.672
GB11638	37.846		GB11555	106.061		GB11998	38.722		GB11796	41.0806		GB11827	27.8618		GB11706	15.7173
GB11639	108.64		GB11557	28.2183		GB12004	27.536		GB11803	12.3705		GB11828	22.2611		GB11707	27.927
GB11640	59.0605		GB11559	22.6122		GB12008	89.1725		GB11804	30.8569		GB11829	38.9456		GB11708	32.0163
GB11641	29.7433		GB11560	607.534		GB12009	10.6581		GB11805	29.2824		GB11830	22.5454		GB11710	185.094
GB11642	122.691		GB11561	95.8941		GB12011	19.5415		GB11810	23.6224		GB11831	95.5386		GB11712	91.3212
GB11643	991.934		GB11562	40.5763		GB12012	58.9049		GB11812	134.024		GB11832	19.4101		GB11718	71.1721
GB11644	35.8859		GB11563	100.187		GB12015	44.678		GB11814	206.068		GB11834	20.5423		GB11719	28.2994
GB11645	22.6377		GB11564	30.2271		GB12017	35.3237		GB11815	34.1379		GB11838	10.7429		GB11721	13.6336
GB11646	26.4268		GB11565	32.4025		GB12019	35.6248		GB11819	11.5225		GB11839	19.4485		GB11725	17.9604
GB11647	139.997		GB11567	50.2581		GB12020	18.1607		GB11820	15.6997		GB11840	250.276		GB11727	125.886
GB11648	99.1505		GB11568	46.1404		GB12023	85.1604		GB11821	10.416		GB11843	144.719		GB11728	41.7414
GB11651	38.1907		GB11569	35.3522		GB12024	31.6619		GB11826	29.7696		GB11846	19.3074		GB11731	44.7909
GB11652	52.9699		GB11572	80.4061		GB12025	19.5488		GB11827	51.509		GB11847	13.9837		GB11732	10.9594
GB11655	263.97		GB11574	47.324		GB12027	15.0037		GB11828	46.6152		GB11850	49.3242		GB11733	65.7565
GB11659	75.0581		GB11576	60.9683		GB12029	437.866		GB11829	43.2362		GB11854	92.9035		GB11734	15.6078
GB11662	80.1933		GB11578	55.153		GB12030	42.2138		GB11830	21.2216		GB11856	188.601		GB11741	64.5229
GB11663	82.6045		GB11582	37.5415		GB12031	23.7505		GB11831	93.2162		GB11858	10.6921		GB11744	133.925
GB11664	27.2569		GB11583	40.8062		GB12032	15.3591		GB11832	21.7365		GB11860	63.1722		GB11745	32.2149
GB11665	378.378		GB11584	44.5869		GB12033	64.8226		GB11834	33.8493		GB11862	1394.72		GB11747	67.5572
GB11666	36.2123		GB11585	94.8674		GB12034	12.9095		GB11838	14.9951		GB11863	27.8229		GB11749	77.7565
GB11667	83.4145		GB11586	39.5824		GB12035	215.737		GB11839	33.4129		GB11864	46.7736		GB11751	33.9256
GB11669	105.838		GB11587	184.146		GB12036	20.5096		GB11840	395.474		GB11865	12.5415		GB11752	39.7201
GB11670	41.5813		GB11590	32.0617		GB12038	12.0171		GB11843	106.475		GB11870	12.5539		GB11753	134.68
GB11671	40.417		GB11591	66.2251		GB12039	25.3693		GB11846	29.2168		GB11873	36.8362		GB11754	13.9515
GB11672	29.1996		GB11593	23.0587		GB12042	29.5273		GB11847	12.5063		GB11874	30.4238		GB11757	10.5266
GB11673	21.0663		GB11595	52.8606		GB12043	11.1402		GB11850	48.2719		GB11875	26.6783		GB11758	43.6854
GB11674	110.586		GB11596	54.1643		GB12044	33.2207		GB11851	12.4307		GB11879	14.3394		GB11759	253.501
GB11675	34.9787		GB11597	89.9613		GB12046	49.9801		GB11852	17.0055		GB11885	16.5867		GB11762	56.0787
GB11677	34.7913		GB11598	135.118		GB12047	64.6218		GB11854	195.786		GB11887	51.5106		GB11763	23.9434
GB11680	49.5386		GB11600	23.1344		GB12048	39.9451		GB11856	186.316		GB11891	13.6197		GB11765	105.576
GB11681	48.3492		GB11604	44.7281		GB12049	68.3953		GB11858	14.6945		GB11892	62.8044		GB11766	57.1512
GB11683	282.537		GB11605	52.2484		GB12051	72.8315		GB11860	72.6595		GB11895	43.6425		GB11767	23.8946
GB11684	25.4521		GB11606	37.7998		GB12057	15.265		GB11862	1100.94		GB11896	11.7034		GB11769	42.2741
GB11685	52.8828		GB11607	15.673		GB12059	70.8199		GB11863	27.3433		GB11897	74.2106		GB11771	195.155
GB11687	45.3386		GB11608	22.3652		GB12060	201.534		GB11864	50.1976		GB11898	101.905		GB11773	18.8485
GB11688	26.392		GB11609	15.9358		GB12061	49.4537		GB11865	12.3166		GB11899	20.857		GB11774	34.3704
GB11689	15.7116		GB11610	36.2255		GB12063	14.6586		GB11873	35.3998		GB11900	39.3796		GB11775	18.3024
GB11690	27.9147		GB11611	48.212		GB12067	63.7877		GB11874	59.465		GB11903	24.017		GB11776	232.375
GB11691	15.2943		GB11612	49.9927		GB12072	11.1442		GB11875	22.1157		GB11906	117.541		GB11777	57.2736
GB11692	144.355		GB11613	148.925		GB12073	16.9316		GB11879	21.2931		GB11908	10.0384		GB11778	21.2371
GB11693	21.9042		GB11614	132.033		GB12074	13.0694		GB11881	12.9203		GB11911	10.0488		GB11781	12.1591
GB11696	32.9467		GB11615	102.162		GB12079	11.128		GB11882	10.1971		GB11913	35.5442		GB11782	17.4664
GB11697	30.5096		GB11616	54.2482		GB12081	85.0473		GB11885	16.7518		GB11914	92.0176		GB11783	40.8814
GB11698	424.33		GB11618	27.2056		GB12082	24.0745		GB11887	64.5504		GB11915	185.781		GB11784	16.2591
GB11699	49.7006		GB11621	45.7459		GB12083	19.0596		GB11889	17.2765		GB11919	13.5565		GB11786	88.5908
GB11700	23.2906		GB11623	30.4754		GB12087	14.188		GB11891	18.9906		GB11921	18.4264		GB11789	27.5498
GB11701	210.192		GB11624	290.587		GB12089	797.036		GB11892	31.9947		GB11923	315.73		GB11790	87.7104
GB11702	39.8104		GB11625	17.0431		GB12090	210.74		GB11895	39.7311		GB11924	55.1512		GB11791	41.9274
GB11703	106.351		GB11626	54.1817		GB12092	24.0068		GB11897	49.9957		GB11925	19.1156		GB11792	14.2207
GB11704	222.113		GB11627	208.511		GB12094	83.8837		GB11898	137.614		GB11927	10.5812		GB11795	20.54
GB11705	22.4439		GB11628	38.2053		GB12098	338.277		GB11899	23.1413		GB11929	68.7702		GB11796	43.592
GB11706	36.4997		GB11629	49.4481		GB12099	10.8057		GB11900	25.8731		GB11933	32.3222		GB11803	13.1454
GB11707	14.8308		GB11631	34.9312		GB12102	21.4458		GB11903	36.7188		GB11934	13.2303		GB11804	29.3594
GB11708	39.3511		GB11634	38.8795		GB12103	44.014		GB11906	157.456		GB11935	170.328		GB11805	27.1113
GB11710	175.359		GB11635	17.7804		GB12104	15.4504		GB11911	14.7146		GB11936	24.7042		GB11807	15.7521
GB11711	10.6347		GB11636	11.0488		GB12105	11.0896		GB11913	40.7044		GB11941	24.9093		GB11810	16.6279
GB11712	86.6714		GB11638	49.8383		GB12107	55.3349		GB11914	85.3588		GB11942	11.9022		GB11812	47.154
GB11718	82.3061		GB11639	257.706		GB12111	34.9224		GB11919	26.8954		GB11945	37.6052		GB11813	10.8394
GB11719	36.0944		GB11640	67.4811		GB12112	68.7317		GB11921	20.7403		GB11946	10.5848		GB11814	264.448
GB11721	21.3647		GB11641	44.2352		GB12113	701.396		GB11923	288.197		GB11947	44.4677		GB11815	25.9763
GB11725	76.9412		GB11642	129.585		GB12116	120.874		GB11924	76.4896		GB11948	22.5953		GB11817	22.282
GB11727	108.992		GB11643	949.7		GB12118	42.403		GB11925	27.8321		GB11950	23.024		GB11820	18.7499
GB11728	40.2474		GB11644	47.7604		GB12119	15.4243		GB11927	22.0336		GB11956	67.6487		GB11821	18.1557
GB11731	52.7833		GB11645	35.599		GB12120	24.3959		GB11932	10.5622		GB11957	21.3787		GB11825	11.5554
GB11732	20.2042		GB11646	34.0572		GB12122	62.5053		GB11933	27.4947		GB11958	26.5182		GB11826	46.6589
GB11733	61.2745		GB11647	199.489		GB12123	24.2863		GB11934	18.0954		GB11962	13.5099		GB11827	23.1375
GB11734	20.1794		GB11648	180.22		GB12124	85.8119		GB11935	212.809		GB11965	317.898		GB11828	36.002
GB11735	12.2346		GB11651	22.7124		GB12125	564.996		GB11936	30.2951		GB11967	10.8136		GB11829	51.3853
GB11739	12.9461		GB11652	83.2025		GB12126	20.7591		GB11941	31.681		GB11969	393.405		GB11830	16.4081
GB11741	88.0088		GB11655	245.794		GB12127	48.5643		GB11942	17.1157		GB11970	20.2654		GB11831	75.411
GB11743	11.8125		GB11659	83.1657		GB12129	16.1825		GB11947	43.8644		GB11972	14.6235		GB11832	16.4725
GB11744	168.615		GB11662	109.631		GB12133	12.8662		GB11948	36.1139		GB11973	7924.4		GB11834	21.554
GB11745	36.4941		GB11663	87.7817		GB12134	18.3661		GB11950	11.4569		GB11974	14.3708		GB11838	16.6037
GB11747	43.73		GB11664	28.2991		GB12135	777.874		GB11953	12.4472		GB11975	18.6073		GB11839	28.209
GB11749	63.9369		GB11665	629.091		GB12137	27.8475		GB11956	45.6501		GB11976	72.1281		GB11840	305.072
GB11751	32.3188		GB11666	48.1334		GB12138	23.5642		GB11957	17.6135		GB11978	295.767		GB11843	189.256
GB11753	143.118		GB11667	112.287		GB12140	574.03		GB11958	43.5383		GB11979	49.5539		GB11846	16.6205
GB11757	12.5348		GB11669	146.911		GB12143	17.0866		GB11960	19.5804		GB11980	27.3747		GB11847	18.8292
GB11758	51.4789		GB11670	44.316		GB12144	19.5929		GB11962	20.3343		GB11981	157.087		GB11850	60.1305
GB11759	274.985		GB11671	60.6924		GB12145	36.6604		GB11965	33.1815		GB11982	15.0326		GB11851	10.8058
GB11760	12.3736		GB11672	31.7878		GB12147	18.0309		GB11967	11.1837		GB11983	434.051		GB11852	16.5219
GB11762	17.8569		GB11673	16.5851		GB12148	12.4182		GB11969	285.521		GB11984	63.8411		GB11854	104.15
GB11763	18.5814		GB11674	99.8977		GB12149	18.7461		GB11970	31.7631		GB11985	12.0227		GB11856	199.923
GB11765	113.393		GB11675	51.0909		GB12150	10.2865		GB11972	20.6558		GB11989	16.1806		GB11858	13.3705
GB11766	51.8966		GB11677	36.5501		GB12151	123.707		GB11973	19.8448		GB11990	23.8793		GB11860	86.6918
GB11767	43.9237		GB11680	68.0325		GB12156	20.29		GB11974	11.3138		GB11992	21.8079		GB11862	1247.1
GB11769	548.657		GB11681	83.3734		GB12158	427.344		GB11975	26.1511		GB11998	35.0414		GB11863	33.2681
GB11771	24.6436		GB11683	276.923		GB12159	18.8383		GB11976	44.6744		GB12004	29.7689		GB11864	46.5332
GB11773	36.3498		GB11684	28.3211		GB12160	10.3451		GB11978	115.922		GB12006	22.0117		GB11865	12.4883
GB11774	54.1674		GB11685	18.7865		GB12162	21.0912		GB11979	52.5553		GB12008	64.9646		GB11873	29.8038
GB11775	30.5235		GB11687	46.876		GB12164	135.432		GB11980	29.1219		GB12009	14.4983		GB11874	28.8609
GB11776	272.732		GB11688	38.8665		GB12165	14.6701		GB11981	165.821		GB12011	35.8777		GB11875	23.6732
GB11777	25.0625		GB11689	21.8314		GB12170	21.9562		GB11983	678.21		GB12012	45.5685		GB11879	20.4407
GB11778	29.5942		GB11690	37.2772		GB12171	13.829		GB11984	80.6757		GB12015	39.8621		GB11881	10.1174
GB11782	27.9435		GB11691	18.5401		GB12172	28.3455		GB11985	19.9749		GB12017	48.1294		GB11882	13.8978
GB11783	29.6404		GB11692	211.879		GB12173	32.4029		GB11987	12.7061		GB12019	26.7982		GB11885	11.4674
GB11784	26.2356		GB11693	26.3609		GB12174	30.4567		GB11989	19.7036		GB12020	25.4735		GB11887	52.9434
GB11786	129.505		GB11696	30.1694		GB12175	27.6291		GB11992	32.3314		GB12023	57.247		GB11889	12.9412
GB11789	25.1671		GB11697	51.8474		GB12176	78.344		GB11995	12.3522		GB12024	29.8383		GB11891	14.3614
GB11790	90.4152		GB11698	830.131		GB12178	15.0077		GB11998	37.9062		GB12025	58.3474		GB11892	57.7882
GB11791	37.4198		GB11699	91.0924		GB12179	10.1271		GB12004	26.6574		GB12027	13.0009		GB11895	51.0412
GB11792	16.1449		GB11700	35.2786		GB12180	35.1581		GB12007	12.9606		GB12029	354.31		GB11896	17.5477
GB11795	32.4262		GB11701	255.948		GB12181	111.83		GB12008	109.326		GB12030	50.0172		GB11897	65.1926
GB11796	26.7218		GB11702	38.6087		GB12182	144.503		GB12011	44.3429		GB12031	15.4203		GB11898	141.14
GB11798	10.3619		GB11703	157.239		GB12186	67.7499		GB12012	67.5477		GB12032	14.6863		GB11899	20.3507
GB11803	20.997		GB11704	332.903		GB12189	58.5959		GB12015	69.8639		GB12033	95.4663		GB11900	45.6393
GB11804	24.0959		GB11705	20.4081		GB12190	87.3105		GB12016	11.2972		GB12034	13.6629		GB11903	24.2663
GB11805	41.8954		GB11706	49.0687		GB12193	28.1553		GB12017	36.6877		GB12035	244.751		GB11906	139.829
GB11806	11.1205		GB11707	15.9968		GB12198	131.749		GB12019	29.5442		GB12036	26.685		GB11911	10.2251
GB11808	181.459		GB11708	51.6227		GB12201	63.9099		GB12020	27.9474		GB12038	11.7079		GB11913	51.5911
GB11810	35.6863		GB11710	231.251		GB12203	9718.88		GB12023	107.398		GB12039	29.1102		GB11914	94.6935
GB11813	18.667		GB11711	12.83		GB12205	77.0034		GB12024	52.5273		GB12042	32.5244		GB11915	166.099
GB11814	975.95		GB11712	94.1434		GB12206	65.0437		GB12025	26.1666		GB12043	10.6976		GB11919	16.7205
GB11815	27.5026		GB11718	117.958		GB12207	17.0959		GB12027	20.021		GB12044	33.8898		GB11921	20.4333
GB11817	22.6218		GB11719	40.6114		GB12209	53.1165		GB12029	463.345		GB12046	54.7174		GB11923	386.52
GB11819	13.3101		GB11721	23.0378		GB12212	33.0923		GB12030	56.4789		GB12047	53.8536		GB11924	62.995
GB11820	45.5063		GB11725	25.253		GB12214	121.756		GB12031	24.4403		GB12048	41.5232		GB11925	25.7602
GB11821	24.6233		GB11727	184.725		GB12215	280.276		GB12032	19.7388		GB12049	60.3292		GB11927	14.2738
GB11823	11.8537		GB11728	54.7779		GB12217	18.0413		GB12033	59.7201		GB12051	71.1785		GB11929	32.1594
GB11825	10.1306		GB11731	80.7588		GB12218	75.0724		GB12034	15.4993		GB12052	12.9752		GB11933	28.5512
GB11826	70.8128		GB11732	23.9681		GB12219	34.9433		GB12035	234.746		GB12054	55.6728		GB11934	12.6241
GB11827	22.8718		GB11733	72.4834		GB12220	32.6268		GB12036	26.3056		GB12057	25.4567		GB11935	166.017
GB11829	36.9207		GB11734	18.3553		GB12222	50.9334		GB12038	16.5159		GB12059	67.7439		GB11936	31.1826
GB11830	37.5132		GB11735	11.5418		GB12223	10.3635		GB12039	30.2053		GB12060	176.011		GB11940	20.2209
GB11831	32.1937		GB11737	12.5919		GB12224	45.7178		GB12042	37.5957		GB12061	51.8037		GB11941	34.5979
GB11832	30.4423		GB11739	21.0896		GB12226	2555.47		GB12043	11.803		GB12067	86.3759		GB11942	14.5498
GB11834	13.5378		GB11741	108.669		GB12227	13.2234		GB12044	29.6635		GB12071	11.1172		GB11943	112.486
GB11838	31.6447		GB11743	32.0133		GB12228	16.4474		GB12046	48.8555		GB12073	27.5075		GB11944	12.6603
GB11839	23.8043		GB11744	248.565		GB12230	1520.38		GB12047	56.9382		GB12074	12.4597		GB11945	39.3648
GB11840	68.279		GB11745	52.5616		GB12231	4857.44		GB12048	45.5257		GB12079	15.3516		GB11946	11.8301
GB11843	65.4796		GB11747	73.3749		GB12238	17.8636		GB12049	72.5148		GB12081	55.5143		GB11947	80.2592
GB11846	47.7412		GB11749	97.2486		GB12239	60.9261		GB12050	12.6017		GB12082	33.0323		GB11948	28.5237
GB11847	21.6846		GB11751	51.5944		GB12242	31.909		GB12051	92.3442		GB12083	19.153		GB11950	67.6507
GB11848	19.7195		GB11753	236.81		GB12243	18.5148		GB12055	10.0758		GB12089	480.111		GB11953	10.0861
GB11850	52.2922		GB11757	20.1357		GB12246	16.0685		GB12057	39.605		GB12090	282.54		GB11956	55.8389
GB11851	13.1536		GB11758	40.0393		GB12247	190.911		GB12059	98.2523		GB12092	48.3804		GB11957	32.2178
GB11852	25.9667		GB11759	294.749		GB12248	34.1059		GB12060	177.862		GB12094	84.829		GB11958	35.6198
GB11854	57.5928		GB11760	13.0693		GB12251	30.2007		GB12061	46.4703		GB12098	201.403		GB11960	10.5591
GB11856	250.315		GB11762	31.1962		GB12252	14.4685		GB12063	18.8828		GB12100	14.7847		GB11962	11.7757
GB11858	25.5593		GB11763	17.2439		GB12259	860.695		GB12067	120.043		GB12101	16.8032		GB11965	378.497
GB11860	145.768		GB11765	143.223		GB12260	10.339		GB12071	16.8196		GB12102	13.6545		GB11967	10.738
GB11862	1635.33		GB11766	77.2125		GB12261	10.9797		GB12072	10.1773		GB12103	66.729		GB11969	381.385
GB11863	47.5886		GB11767	65.322		GB12262	27.669		GB12073	16.5496		GB12104	11.6028		GB11970	26.7415
GB11864	64.9494		GB11769	417.473		GB12264	13.1647		GB12074	17.9092		GB12105	11.4346		GB11972	24.0791
GB11865	12.4121		GB11770	15.6899		GB12269	18.4902		GB12077	11.875		GB12107	58.2684		GB11973	7796.57
GB11870	33.9588		GB11771	26.3513		GB12270	26.4927		GB12079	18.0063		GB12111	30.9813		GB11974	14.1781
GB11873	27.1575		GB11773	30.5801		GB12271	11.9575		GB12081	93.672		GB12112	65.2366		GB11975	26.6329
GB11874	33.3066		GB11774	77.991		GB12272	32.6524		GB12082	25.6675		GB12113	484.79		GB11976	58.4416
GB11875	41.7143		GB11775	36.5009		GB12273	23.838		GB12083	23.0105		GB12116	92.2172		GB11978	428.07
GB11876	84.3266		GB11776	345.374		GB12276	12.3981		GB12087	20.2041		GB12118	41.1514		GB11979	56.2238
GB11879	36.0577		GB11777	37.1641		GB12277	18.5944		GB12089	355.04		GB12119	15.7981		GB11980	26.2635
GB11882	17.7369		GB11778	44.4424		GB12281	36.4425		GB12090	285.041		GB12120	13.8946		GB11981	141.826
GB11885	32.7189		GB11782	26.305		GB12283	127.201		GB12092	21.8492		GB12121	108.711		GB11983	487.973
GB11887	55.6146		GB11783	44.6954		GB12284	614.489		GB12094	95.759		GB12122	137.561		GB11984	81.7745
GB11891	18.6754		GB11784	35.3123		GB12288	11.4851		GB12098	219.9		GB12123	25.4328		GB11985	18.8997
GB11892	290.954		GB11786	139.339		GB12289	262.218		GB12099	12.4284		GB12124	38.5285		GB11987	14.9517
GB11895	65.9272		GB11789	35.7938		GB12291	126.983		GB12100	13.5462		GB12125	313.029		GB11989	17.1137
GB11896	31.5717		GB11790	94.2184		GB12294	10.088		GB12103	51.5653		GB12126	23.0754		GB11990	41.2973
GB11897	102.251		GB11791	50.0222		GB12295	26.4807		GB12104	18.0113		GB12127	45.0903		GB11992	23.9248
GB11898	98.0949		GB11792	14.229		GB12296	24.3835		GB12105	13.9059		GB12129	17.3359		GB11993	12.8925
GB11899	44.4059		GB11795	36.9712		GB12303	23.2747		GB12107	86.7		GB12132	11.5292		GB11995	10.9623
GB11900	21.3268		GB11796	30.9352		GB12305	10.3511		GB12110	11.7783		GB12133	13.0163		GB11998	35.0735
GB11903	21.8784		GB11798	14.0239		GB12306	57.8119		GB12111	36.2434		GB12134	14.0649		GB12004	26.2941
GB11906	69.4841		GB11802	14.6873		GB12307	21.8693		GB12112	77.333		GB12135	593.626		GB12006	33.3314
GB11908	25.952		GB11803	28.4425		GB12308	133.579		GB12113	612.668		GB12137	33.401		GB12008	51.8544
GB11911	22.6447		GB11804	34.8414		GB12309	23.2429		GB12116	147.116		GB12138	27.1228		GB12009	19.8709
GB11913	36.1342		GB11805	49.9631		GB12312	244.773		GB12118	51.0539		GB12140	564.146		GB12011	42.6446
GB11914	121.877		GB11806	13.5403		GB12313	26.065		GB12119	11.8244		GB12142	11.3411		GB12012	66.9805
GB11919	26.2255		GB11808	50.2966		GB12314	86.6836		GB12120	19.3457		GB12143	14.1473		GB12015	51.9653
GB11921	23.6482		GB11810	37.2317		GB12316	11.6633		GB12122	65.7185		GB12144	20.4248		GB12016	11.7441
GB11923	374.398		GB11813	28.2864		GB12317	31.7589		GB12123	36.3086		GB12145	45.3027		GB12017	37.9108
GB11924	64.9794		GB11814	1388.1		GB12318	431.345		GB12124	62.7398		GB12147	17.8433		GB12019	25.891
GB11925	30.994		GB11815	39.4086		GB12321	81.4631		GB12125	465.922		GB12148	12.4534		GB12020	25.7428
GB11927	14.747		GB11817	28.3741		GB12322	17.3615		GB12126	24.0782		GB12149	18.76		GB12023	70.8758
GB11929	31.356		GB11819	13.9129		GB12323	35.0466		GB12127	56.7754		GB12150	15.0599		GB12024	39.8935
GB11932	11.1364		GB11820	46.0784		GB12324	13.3764		GB12129	31.2758		GB12151	176.312		GB12025	35.3486
GB11933	45.0031		GB11821	33.2287		GB12325	23.0512		GB12133	16.7359		GB12156	17.523		GB12027	17.6406
GB11934	17.4865		GB11823	14.313		GB12326	202.883		GB12134	19.2583		GB12158	293.607		GB12029	349.668
GB11935	168.265		GB11826	76.4148		GB12327	239.776		GB12135	2236.36		GB12159	21.7129		GB12030	58.2136
GB11936	52.8218		GB11827	30.2429		GB12328	20.7572		GB12137	23.4789		GB12160	12.0061		GB12031	19.3836
GB11938	12.567		GB11829	59.7375		GB12331	13.2853		GB12138	34.1699		GB12162	24.7035		GB12032	21.0977
GB11940	40.4802		GB11830	30.4656		GB12334	29.3579		GB12140	457.471		GB12164	140.271		GB12033	124.931
GB11941	41.6209		GB11831	34.2104		GB12335	11.7131		GB12142	19.7844		GB12165	16.7097		GB12034	13.8399
GB11942	22.4394		GB11832	38.3357		GB12338	1167.95		GB12143	22.674		GB12170	23.5898		GB12035	292.387
GB11943	699.913		GB11834	10.7322		GB12341	26.1528		GB12144	27.4573		GB12171	14.807		GB12036	36.6603
GB11944	15.1463		GB11835	20.1342		GB12343	29.3505		GB12145	48.2658		GB12172	25.2623		GB12038	20.3281
GB11946	25.8112		GB11837	13.4487		GB12344	28.7577		GB12147	22.8377		GB12173	27.0733		GB12039	33.4173
GB11947	41.1522		GB11838	33.5393		GB12345	40.165		GB12148	18.2065		GB12174	34.2233		GB12042	35.0711
GB11948	37.3041		GB11839	26.9106		GB12346	40.325		GB12149	22.9094		GB12175	26.9776		GB12043	11.3113
GB11953	17.068		GB11840	117.831		GB12348	21.7817		GB12150	16.7304		GB12176	224.633		GB12044	32.4107
GB11956	52.0845		GB11843	86.9769		GB12350	30.4625		GB12151	184.45		GB12178	15.6701		GB12046	45.9933
GB11957	13.3592		GB11846	41.5174		GB12353	7142.01		GB12156	30.2879		GB12179	17.3726		GB12047	61.086
GB11958	41.8719		GB11847	28.2515		GB12354	16.1218		GB12158	186.547		GB12180	36.1111		GB12048	43.6581
GB11959	12.3956		GB11848	27.8087		GB12357	23.2308		GB12159	20.308		GB12181	148.343		GB12049	61.2518
GB11962	25.4566		GB11850	65.693		GB12358	23.6806		GB12160	18.7252		GB12182	155.562		GB12050	10.4031
GB11964	17.3395		GB11851	17.4475		GB12359	46.969		GB12162	25.7334		GB12185	23.2385		GB12051	88.489
GB11965	1810.1		GB11852	33.7322		GB12360	93.1812		GB12164	143.682		GB12186	64.2632		GB12052	22.5067
GB11966	10.7514		GB11854	80.8708		GB12361	261.24		GB12165	16.1309		GB12189	67.0137		GB12054	135.827
GB11967	24.4352		GB11856	313.702		GB12364	266.987		GB12166	13.4063		GB12190	55.9269		GB12057	53.8453
GB11968	11.2182		GB11858	35.202		GB12367	16.643		GB12170	25.419		GB12193	20.2869		GB12059	76.0319
GB11969	1917.12		GB11859	10.6102		GB12371	602.632		GB12171	15.7479		GB12198	138.638		GB12060	168.454
GB11970	27.8551		GB11860	191.908		GB12372	75.9023		GB12172	27.4716		GB12201	94.5784		GB12061	42.1975
GB11972	18.9165		GB11862	2700.97		GB12374	277.071		GB12173	26.7681		GB12203	9404.66		GB12063	10.557
GB11973	1274.41		GB11863	53.0403		GB12375	426.981		GB12174	32.9611		GB12205	112.771		GB12067	115.512
GB11974	14.8944		GB11864	89.1435		GB12381	157.163		GB12175	35.2585		GB12206	35.4354		GB12071	17.9015
GB11975	36.144		GB11865	16.9718		GB12382	14.6984		GB12176	46.8496		GB12207	15.9131		GB12072	12.0435
GB11976	56.0233		GB11873	35.1373		GB12383	123.763		GB12178	19.337		GB12209	54.4717		GB12073	31.7429
GB11977	16.438		GB11874	58.4436		GB12384	47.9097		GB12179	19.4925		GB12210	11.4453		GB12074	18.2956
GB11978	330.812		GB11875	36.6553		GB12385	75.9427		GB12180	37.8666		GB12212	48.829		GB12079	16.9548
GB11979	83.0831		GB11876	12.0709		GB12386	26.5554		GB12181	175.18		GB12213	11.1021		GB12081	60.5914
GB11980	29.6875		GB11879	39.649		GB12388	14.9716		GB12182	130.914		GB12214	124.085		GB12082	36.4927
GB11981	148.856		GB11882	31.4526		GB12389	23.0399		GB12186	66.1228		GB12215	362.42		GB12083	22.1853
GB11982	25.2973		GB11885	33.4947		GB12390	74.6552		GB12189	55.752		GB12217	21.2213		GB12087	17.5325
GB11983	78.1574		GB11887	72.4672		GB12391	16.6994		GB12190	54.52		GB12218	106.132		GB12089	307.865
GB11984	102.173		GB11889	14.6561		GB12394	42.9478		GB12193	36.0276		GB12219	39.1294		GB12090	350.665
GB11985	27.8145		GB11891	22.1252		GB12395	20.8599		GB12198	133.132		GB12220	29.2349		GB12092	30.4372
GB11987	30.2513		GB11892	214.417		GB12396	138.534		GB12201	150.73		GB12222	46.511		GB12094	109.594
GB11989	21.3909		GB11893	10.1917		GB12398	21.8875		GB12202	20.5198		GB12223	13.3286		GB12098	172.482
GB11990	126.835		GB11895	87.0568		GB12402	252.029		GB12203	15237.7		GB12224	58.7048		GB12099	10.3895
GB11992	37.8195		GB11896	50.9966		GB12406	29.8877		GB12205	45.758		GB12226	1698.91		GB12100	13.5309
GB11993	10.9352		GB11897	101.613		GB12407	72.4359		GB12206	35.4821		GB12228	18.3611		GB12101	16.9683
GB11994	18.1684		GB11898	128.292		GB12410	12.2471		GB12207	28.06		GB12229	10.2451		GB12102	11.6402
GB11995	16.6791		GB11899	43.8902		GB12412	60.2025		GB12209	47.3267		GB12230	1562.79		GB12103	98.953
GB11998	44.7405		GB11900	47.1173		GB12417	23.3167		GB12212	61.006		GB12231	4207.98		GB12104	13.0825
GB12004	43.1722		GB11902	12.9045		GB12418	12.2015		GB12213	15.9438		GB12235	10.6316		GB12105	12.9405
GB12007	13.3047		GB11903	25.1196		GB12420	314.086		GB12214	213.707		GB12237	10.9194		GB12107	51.6401
GB12009	22.6738		GB11906	126.378		GB12421	24.3021		GB12215	355.166		GB12238	25.3629		GB12110	11.1211
GB12010	10.2151		GB11908	26.1817		GB12422	23.8275		GB12217	49.1016		GB12239	122.15		GB12111	33.9429
GB12011	39.2755		GB11909	10.0525		GB12425	375.868		GB12218	197.483		GB12242	42.3458		GB12112	60.5608
GB12012	39.9457		GB11911	28.3701		GB12426	12.63		GB12219	45.6486		GB12243	16.9377		GB12113	441.969
GB12015	48.7568		GB11913	47.7398		GB12430	14.3562		GB12220	38.1596		GB12246	24.5053		GB12116	96.3894
GB12016	16.5206		GB11914	152.724		GB12435	17.6939		GB12222	38.7701		GB12247	99.7112		GB12118	35.3237
GB12017	51.7919		GB11915	10.9457		GB12436	24.7395		GB12223	15.7135		GB12248	23.2091		GB12119	15.1221
GB12019	42.5018		GB11919	27.8943		GB12439	159.783		GB12224	39.4088		GB12251	28.7516		GB12120	11.6188
GB12020	29.2828		GB11921	34.0508		GB12440	25.7417		GB12225	12.1403		GB12252	14.681		GB12121	87.9303
GB12021	11.3004		GB11923	486.984		GB12441	590.608		GB12226	1918.43		GB12259	496.936		GB12122	148.246
GB12023	43.3904		GB11924	85.4802		GB12442	37.7534		GB12228	21.0995		GB12260	15.9042		GB12123	28.2011
GB12024	37.5124		GB11925	44.5978		GB12446	35.2157		GB12229	10.8126		GB12262	28.3852		GB12124	39.8541
GB12025	49.8236		GB11927	17.4325		GB12447	75.9411		GB12230	1204.9		GB12264	14.1695		GB12125	308.36
GB12027	20.0427		GB11929	55.1288		GB12450	26.7886		GB12231	3429.14		GB12269	11.1836		GB12126	26.1253
GB12029	134.853		GB11932	13.993		GB12455	12.6682		GB12235	14.1045		GB12270	21.7194		GB12127	48.5757
GB12030	52.5982		GB11933	55.8605		GB12462	66.9123		GB12237	18.2842		GB12272	49.7585		GB12129	25.0883
GB12031	48.5066		GB11934	19.8789		GB12463	19.6528		GB12238	14.3025		GB12273	33.5422		GB12131	25.1489
GB12032	25.9376		GB11935	237.749		GB12466	23.8081		GB12239	77.3042		GB12276	17.9274		GB12132	24.4743
GB12034	19.5191		GB11936	62.5728		GB12468	18.7203		GB12242	54.3459		GB12277	27.2935		GB12133	12.3168
GB12035	175.085		GB11938	21.7487		GB12469	65.5881		GB12243	17.6553		GB12279	30.8619		GB12134	16.9025
GB12036	36.6554		GB11940	89.2442		GB12470	357.768		GB12244	14.6745		GB12281	65.8664		GB12135	747.331
GB12038	31.8328		GB11941	52.7334		GB12471	23.1628		GB12246	33.4894		GB12283	212.573		GB12137	29.8847
GB12039	37.3288		GB11942	33.7338		GB12472	13.0767		GB12247	159.869		GB12284	739.363		GB12138	28.6418
GB12042	52.7133		GB11943	4726.65		GB12474	27.119		GB12248	64.352		GB12288	130.263		GB12140	577.416
GB12043	14.5868		GB11944	18.2664		GB12475	36.1795		GB12251	33.8261		GB12289	356.533		GB12142	13.2386
GB12044	59.5463		GB11946	25.1706		GB12478	11.0185		GB12252	17.6776		GB12291	113.227		GB12143	13.7878
GB12046	44.9171		GB11947	69.0414		GB12479	11.7805		GB12259	350.085		GB12293	142.63		GB12144	18.9062
GB12047	50.9924		GB11948	49.393		GB12481	20.2063		GB12260	27.0362		GB12294	11.2653		GB12145	50.7089
GB12048	125.215		GB11950	26.4712		GB12482	12.8262		GB12261	19.576		GB12295	28.0237		GB12147	18.1979
GB12049	102.538		GB11953	19.0429		GB12485	23.2013		GB12262	32.6411		GB12296	29.8514		GB12148	13.2452
GB12050	14.6937		GB11956	79.3426		GB12486	10.1484		GB12264	23.0743		GB12303	34.4142		GB12149	29.1308
GB12051	88.0176		GB11957	13.6709		GB12487	13.5485		GB12269	17.4428		GB12305	20.0006		GB12150	16.2242
GB12052	53.1554		GB11958	53.9968		GB12488	351.003		GB12270	32.651		GB12306	45.2032		GB12151	236.374
GB12055	15.211		GB11959	17.1633		GB12489	19.6596		GB12271	10.494		GB12307	14.0588		GB12156	24.6335
GB12057	94.5116		GB11960	10.877		GB12493	29.5889		GB12272	48.3462		GB12308	169.155		GB12158	105.266
GB12059	53.363		GB11962	32.503		GB12495	149.181		GB12276	23.1737		GB12309	14.9442		GB12159	108.406
GB12060	223.237		GB11964	22.8972		GB12496	36.3725		GB12277	16.3173		GB12312	242.539		GB12160	16.1133
GB12061	66.805		GB11965	1258.12		GB12497	27.3725		GB12281	57.5953		GB12313	33.8819		GB12162	26.432
GB12067	83.3303		GB11966	12.2655		GB12499	19.0627		GB12283	134.086		GB12314	72.2469		GB12164	184.763
GB12069	15.5591		GB11967	32.408		GB12501	14.4742		GB12284	512.336		GB12316	22.3923		GB12165	18.8875
GB12071	19.8988		GB11968	13.0008		GB12504	114.708		GB12286	11.7824		GB12317	34.4494		GB12170	33.734
GB12072	19.322		GB11969	3925.23		GB12506	111.911		GB12289	494.36		GB12318	271.433		GB12171	18.6957
GB12073	20.3745		GB11970	34.4206		GB12508	417.382		GB12291	136.042		GB12319	124.26		GB12172	30.7635
GB12074	21.3143		GB11971	11.6289		GB12510	131.74		GB12295	29.3977		GB12321	61.279		GB12173	21.7589
GB12077	10.6204		GB11972	31.8322		GB12511	170.59		GB12296	41.8125		GB12322	11.8896		GB12174	30.5475
GB12079	37.0772		GB11973	1473.59		GB12513	23.9532		GB12297	10.18		GB12323	37.7747		GB12175	37.9619
GB12080	14.8303		GB11974	15.5527		GB12515	21.3673		GB12303	47.9558		GB12324	15.4397		GB12176	28.808
GB12081	72.7615		GB11975	50.3072		GB12518	16.5201		GB12305	20.6494		GB12325	34.6971		GB12178	20.0989
GB12082	36.7187		GB11976	71.2499		GB12520	10.493		GB12306	76.1798		GB12326	125.458		GB12179	28.5768
GB12083	43.2877		GB11977	18.374		GB12521	14.1913		GB12307	22.3163		GB12327	380.99		GB12180	36.2668
GB12087	10.0033		GB11978	320.244		GB12522	15.2937		GB12308	217.747		GB12328	26.6066		GB12181	177.175
GB12089	194.024		GB11979	95.7888		GB12525	67.7519		GB12309	40.1769		GB12331	22.8475		GB12182	135.837
GB12090	428.38		GB11980	39.9525		GB12526	157.426		GB12312	317.396		GB12334	22.4143		GB12185	26.5918
GB12092	26.322		GB11981	180.46		GB12528	90.9278		GB12313	45.5999		GB12335	11.5073		GB12186	61.7776
GB12094	118.878		GB11982	21.7272		GB12529	52.1466		GB12314	46.5308		GB12338	924.16		GB12189	66.7904
GB12096	216.782		GB11983	81.0962		GB12531	37.7303		GB12316	26.5808		GB12340	94.0003		GB12190	69.2152
GB12098	58.6456		GB11984	123.855		GB12532	46.9522		GB12317	26.8176		GB12341	38.802		GB12193	21.9513
GB12099	16.8001		GB11985	42.6674		GB12533	23.2862		GB12318	494.692		GB12343	35.3487		GB12198	79.0535
GB12100	19.0449		GB11987	44.7653		GB12534	22.9501		GB12321	76.7081		GB12344	43.7871		GB12201	130.381
GB12101	65.3629		GB11989	21.9547		GB12535	200.179		GB12322	18.4755		GB12345	32.054		GB12202	13.3838
GB12102	13.3826		GB11990	13.7705		GB12539	12.9986		GB12323	29.1746		GB12346	27.1264		GB12203	7988.8
GB12103	91.9222		GB11992	48.0633		GB12540	32.003		GB12324	18.5201		GB12347	28.5056		GB12205	98.3497
GB12104	14.3555		GB11993	13.1077		GB12543	235.153		GB12325	34.531		GB12348	13.2174		GB12206	30.3853
GB12105	16.8297		GB11994	23.1785		GB12544	10.1599		GB12326	447.812		GB12350	31.3442		GB12207	26.468
GB12107	90.8657		GB11995	23.9361		GB12545	21.0444		GB12327	298.193		GB12353	6122.88		GB12209	54.5974
GB12110	12.6671		GB11998	61.4404		GB12546	101.352		GB12328	24.2243		GB12354	15.2749		GB12210	63.5269
GB12111	30.931		GB12004	65.6756		GB12547	11.7726		GB12331	16.4036		GB12357	20.1445		GB12212	85.5947
GB12112	93.5726		GB12007	13.6246		GB12548	10.8273		GB12334	26.1232		GB12358	25.5287		GB12213	16.024
GB12113	673.531		GB12009	30.725		GB12549	178.246		GB12335	12.8588		GB12359	47.1877		GB12214	166.984
GB12116	90.7988		GB12010	10.9213		GB12553	33.4747		GB12338	714.523		GB12360	58.9205		GB12215	359.486
GB12118	55.9691		GB12011	48.8528		GB12555	12.3034		GB12341	56.5302		GB12361	530.028		GB12217	47.2665
GB12119	18.5456		GB12012	57.5074		GB12556	31.7011		GB12343	32.0801		GB12364	373.19		GB12218	117.592
GB12120	11.4076		GB12015	76.8539		GB12557	68.074		GB12344	53.1684		GB12367	13.084		GB12219	47.0976
GB12122	157.23		GB12016	16.9225		GB12561	17.9918		GB12345	37.3584		GB12371	719.882		GB12220	30.9112
GB12123	56.5718		GB12017	45.3021		GB12562	970.455		GB12346	40.2227		GB12372	60.5484		GB12222	44.2327
GB12124	15.5477		GB12019	51.5041		GB12566	10.9005		GB12347	11.0524		GB12374	118.158		GB12223	14.332
GB12125	81.8318		GB12020	43.0049		GB12567	38.3204		GB12348	15.4922		GB12375	360.922		GB12224	54.8792
GB12126	31.5597		GB12021	13.6439		GB12568	31.3045		GB12350	36.5015		GB12378	11.1779		GB12226	1259.75
GB12127	70.593		GB12023	34.1312		GB12569	19.0175		GB12351	15.9665		GB12381	171.691		GB12228	19.2106
GB12128	34.7697		GB12024	65.5004		GB12570	27.9439		GB12353	13048.9		GB12382	16.5346		GB12229	13.6409
GB12129	22.5825		GB12025	56.2675		GB12573	265.465		GB12354	20.7828		GB12383	117.104		GB12230	1737.21
GB12132	40.3364		GB12026	12.4183		GB12574	20.0292		GB12357	25.5709		GB12384	330.875		GB12231	3680.52
GB12133	26.2421		GB12027	35.0674		GB12575	56.2889		GB12358	24.789		GB12385	72.5519		GB12235	18.0754
GB12134	40.835		GB12029	164.546		GB12577	28.4643		GB12359	18.7435		GB12386	17.3261		GB12237	15.554
GB12135	15.4212		GB12030	72.6123		GB12578	11.4844		GB12360	54.6061		GB12388	27.4659		GB12238	20.6724
GB12137	36.0374		GB12031	62.6863		GB12579	22.5579		GB12361	588.137		GB12389	26.9466		GB12239	212.18
GB12138	59.7879		GB12032	37.3962		GB12583	183.598		GB12364	193.476		GB12390	75.0555		GB12242	44.6207
GB12140	582.77		GB12034	22.2193		GB12586	670.486		GB12366	12.7716		GB12391	21.6543		GB12243	14.4341
GB12142	21.8582		GB12035	254.206		GB12587	19.7611		GB12367	20.5661		GB12392	10.3287		GB12244	10.8315
GB12143	28.687		GB12036	48.9393		GB12589	26.845		GB12371	390.79		GB12394	52.9235		GB12246	27.6141
GB12144	28.2327		GB12038	43.8505		GB12590	47.1999		GB12372	72.661		GB12395	30.4736		GB12247	97.5752
GB12145	65.8496		GB12039	45.2515		GB12591	23.7172		GB12374	230.348		GB12396	131.018		GB12248	51.6357
GB12147	19.4444		GB12042	69.0295		GB12594	11.4145		GB12375	432.118		GB12398	27.0446		GB12251	32.2919
GB12148	21.1624		GB12043	18.0034		GB12595	18.447		GB12381	204.972		GB12400	164.138		GB12252	14.8309
GB12149	37.7301		GB12044	48.3667		GB12596	17.4655		GB12382	20.012		GB12402	235.046		GB12259	368.746
GB12150	14.9962		GB12046	55.4239		GB12601	25.4086		GB12383	92.2779		GB12406	31.2073		GB12260	19.3652
GB12151	207.043		GB12047	64.8215		GB12603	73.4028		GB12384	63.3183		GB12407	67.5448		GB12261	16.9133
GB12155	14.2807		GB12048	147.711		GB12607	4151.3		GB12385	74.1003		GB12410	17.1828		GB12262	40.2677
GB12156	35.4886		GB12049	93.7468		GB12611	11.4025		GB12386	23.9578		GB12412	46.4317		GB12264	22.1376
GB12159	15.7937		GB12050	19.044		GB12614	16.3165		GB12388	46.4877		GB12414	11.4807		GB12269	15.4628
GB12160	20.6312		GB12051	102.887		GB12619	40.2307		GB12389	25.3544		GB12416	11.0623		GB12270	21.5388
GB12161	22.8454		GB12052	80.2371		GB12620	382.463		GB12390	96.2387		GB12417	27.3865		GB12272	57.5981
GB12162	42.9618		GB12055	18.1726		GB12621	10.4374		GB12391	23.8414		GB12418	30.6324		GB12273	28.2258
GB12164	262.992		GB12057	67.8953		GB12626	18.1072		GB12392	14.1067		GB12419	10.2905		GB12276	22.6012
GB12165	26.4524		GB12059	40.5873		GB12627	53.6602		GB12394	99.3271		GB12420	324.029		GB12277	27.2577
GB12166	13.6583		GB12060	189.831		GB12628	46.3929		GB12395	35.1783		GB12421	18.0063		GB12279	30.7746
GB12170	35.3783		GB12061	67.1292		GB12630	55.5924		GB12396	138.56		GB12422	23.1387		GB12281	73.7875
GB12171	23.2841		GB12067	153.411		GB12631	43.1106		GB12398	31.3436		GB12425	190.034		GB12283	238.368
GB12172	28.1684		GB12069	17.9416		GB12633	880.3		GB12402	329.913		GB12426	11.6848		GB12284	674.425
GB12173	32.4682		GB12071	27.8205		GB12637	839.495		GB12406	30.5638		GB12430	19.1789		GB12288	243.596
GB12174	33.8816		GB12072	12.2791		GB12640	77.1135		GB12407	79.9016		GB12435	24.1635		GB12289	491.713
GB12175	57.2306		GB12073	39.9557		GB12643	255.673		GB12409	10.7624		GB12436	23.0249		GB12291	116.644
GB12176	32.5828		GB12074	23.8059		GB12644	22.2924		GB12410	16.3011		GB12439	179.097		GB12293	106.012
GB12178	30.9954		GB12077	11.1455		GB12646	20.7923		GB12412	42.1173		GB12440	17.7053		GB12294	17.1458
GB12179	25.0003		GB12079	65.1903		GB12647	46.6272		GB12414	15.2705		GB12441	898.568		GB12295	26.6315
GB12180	51.391		GB12080	12.3267		GB12649	45.5021		GB12416	16.8166		GB12442	23.4077		GB12296	36.8405
GB12181	111.426		GB12081	94.6048		GB12652	26.2139		GB12417	21.9892		GB12446	39.6591		GB12297	11.446
GB12182	131.206		GB12082	36.8409		GB12653	55.2283		GB12418	54.9645		GB12447	58.6542		GB12303	59.3337
GB12185	158.6		GB12083	55.21		GB12656	43.2293		GB12419	13.7424		GB12450	19.3634		GB12305	20.9674
GB12186	91.6293		GB12089	195.495		GB12658	10.9423		GB12420	250.097		GB12454	178.043		GB12306	54.1874
GB12189	86.5322		GB12090	327.742		GB12665	21.5832		GB12421	32.9028		GB12455	16.0143		GB12307	13.8224
GB12193	20.6969		GB12092	33.1729		GB12674	34.5947		GB12422	33.7719		GB12462	65.7608		GB12308	215.651
GB12195	35.0949		GB12094	169.773		GB12675	12.8016		GB12425	388.588		GB12463	30.4599		GB12309	20.2648
GB12198	172.239		GB12096	178.984		GB12676	17.0028		GB12426	19.762		GB12466	26.4408		GB12312	280.633
GB12201	125.805		GB12098	72.7726		GB12677	26.0978		GB12427	19.5823		GB12468	17.7291		GB12313	41.5987
GB12202	24.4527		GB12099	19.4867		GB12680	11.0346		GB12430	15.6708		GB12469	68.4968		GB12314	128.961
GB12205	98.837		GB12100	20.2057		GB12681	216.634		GB12433	14.0121		GB12470	186.816		GB12316	31.0236
GB12207	18.9001		GB12101	113.276		GB12685	21.0794		GB12434	10.0601		GB12471	22.9924		GB12317	27.454
GB12209	55.3591		GB12102	18.4008		GB12686	11.8386		GB12435	29.5608		GB12472	13.3133		GB12318	261.453
GB12210	13.2346		GB12103	118.63		GB12688	49.5936		GB12436	25.2049		GB12474	30.8591		GB12319	196.3
GB12212	133.571		GB12104	21.6583		GB12691	607.314		GB12439	198.75		GB12475	53.4264		GB12321	64.4233
GB12213	37.0049		GB12105	23.8535		GB12693	93.9531		GB12440	46.0661		GB12481	14.6771		GB12322	12.9487
GB12214	48.7701		GB12107	98.3247		GB12694	238.015		GB12441	831.37		GB12482	10.1425		GB12323	41.4108
GB12215	470.03		GB12110	12.4038		GB12695	14.3291		GB12442	32.3729		GB12485	42.0047		GB12324	15.5583
GB12217	43.2669		GB12111	47.0623		GB12697	26.7701		GB12443	12.652		GB12486	11.5728		GB12325	30.4296
GB12218	92.7681		GB12112	113.71		GB12698	307.598		GB12445	11.6139		GB12487	12.8626		GB12326	300.264
GB12219	54.5715		GB12113	397.886		GB12700	29.2694		GB12446	35.4964		GB12488	429.435		GB12327	681.074
GB12220	68.3195		GB12116	91.234		GB12702	19.1161		GB12447	94.4467		GB12489	20.9996		GB12328	25.5058
GB12222	50.2612		GB12118	54.8244		GB12703	424.261		GB12450	31.5487		GB12493	28.213		GB12331	35.2638
GB12223	19.5612		GB12119	26.5046		GB12704	24.4176		GB12455	18.0249		GB12495	1572.12		GB12334	21.8685
GB12224	88.0569		GB12120	10.6151		GB12706	73.2678		GB12457	15.6337		GB12496	28.7858		GB12335	12.8888
GB12225	26.5557		GB12122	230.609		GB12709	14.1828		GB12462	125.94		GB12497	34.8282		GB12338	725.07
GB12226	82.3399		GB12123	61.8775		GB12710	10.4081		GB12463	19.0872		GB12499	21.4957		GB12340	11.2213
GB12227	14.4139		GB12124	20.2831		GB12711	25.2487		GB12466	32.7771		GB12501	14.2463		GB12341	49.6905
GB12228	13.203		GB12125	75.9462		GB12712	13.3397		GB12468	26.4811		GB12504	103.605		GB12343	41.3249
GB12229	21.4926		GB12126	41.3888		GB12713	29.3		GB12469	90.3469		GB12506	153.575		GB12344	49.7108
GB12230	1689.01		GB12127	90.7079		GB12714	38.8152		GB12470	116.989		GB12508	838.015		GB12345	32.1598
GB12231	1199.81		GB12128	20.4181		GB12715	34.5959		GB12471	20.2433		GB12509	16.684		GB12346	30.8747
GB12235	17.5893		GB12129	33.9993		GB12716	189.202		GB12472	10.9783		GB12510	120.238		GB12347	26.1099
GB12237	17.9002		GB12131	17.7256		GB12717	63.7075		GB12474	31.4816		GB12511	120.142		GB12348	12.7622
GB12238	34.7804		GB12132	48.8148		GB12719	13.7337		GB12475	83.4668		GB12513	29.3484		GB12350	35.0318
GB12239	845.789		GB12133	23.117		GB12721	43.7307		GB12478	12.4826		GB12515	20.5158		GB12351	11.5189
GB12242	57.205		GB12134	46.2607		GB12722	11.4128		GB12479	10.571		GB12516	11.6865		GB12353	6517.65
GB12243	35.4887		GB12135	23.8296		GB12723	17.9645		GB12481	21.881		GB12517	14.2165		GB12354	15.9295
GB12244	16.1369		GB12137	40.8195		GB12727	72.9554		GB12482	11.5949		GB12518	15.8063		GB12357	21.8073
GB12245	27.804		GB12138	82.9966		GB12730	41.537		GB12485	24.1329		GB12520	11.7584		GB12358	33.1466
GB12246	36.0866		GB12139	11.1212		GB12731	55.6134		GB12488	331.959		GB12521	19.1495		GB12359	30.334
GB12247	22.1237		GB12140	530.684		GB12732	179.836		GB12489	11.3717		GB12525	44.6914		GB12360	61.4317
GB12248	34.6122		GB12142	24.9859		GB12733	97.7881		GB12493	26.1467		GB12526	152.723		GB12361	753.036
GB12251	40.8067		GB12143	33.1949		GB12734	32.9222		GB12495	70.4997		GB12528	111.26		GB12364	274.907
GB12252	18.8657		GB12144	40.773		GB12737	21.549		GB12496	42.6954		GB12529	44.1007		GB12365	16.2183
GB12259	21.9317		GB12145	84.5501		GB12738	89.3976		GB12497	30.5363		GB12531	52.5203		GB12366	10.3387
GB12260	21.8749		GB12146	15.2923		GB12739	15.0036		GB12499	26.1464		GB12532	53.3582		GB12367	15.4108
GB12261	14.9161		GB12147	26.5574		GB12741	291.772		GB12501	18.9224		GB12533	24.4438		GB12371	640.255
GB12262	27.3528		GB12148	27.197		GB12744	30.5026		GB12504	107.708		GB12534	22.0107		GB12372	51.1244
GB12264	35.1747		GB12149	63.9255		GB12746	17.9053		GB12506	108.431		GB12535	121.103		GB12374	152.812
GB12267	10.9791		GB12150	18.9444		GB12747	68.3011		GB12508	904.835		GB12538	197.045		GB12375	337.82
GB12269	25.9522		GB12151	304.238		GB12749	99.3348		GB12510	137.388		GB12539	10.2124		GB12381	218.443
GB12270	36.6743		GB12155	19.2725		GB12750	39.4267		GB12511	282.024		GB12540	36.8276		GB12382	18.9692
GB12271	18.2931		GB12156	44.0791		GB12751	99.9539		GB12513	44.2982		GB12543	220.933		GB12383	115.522
GB12272	76.6612		GB12159	28.7711		GB12754	15.0308		GB12514	12.1147		GB12545	15.8567		GB12384	167.492
GB12273	264.791		GB12160	29.9348		GB12759	16.3481		GB12515	29.3848		GB12546	76.159		GB12385	76.5353
GB12274	11.0131		GB12161	32.005		GB12760	31.9028		GB12518	16.5838		GB12547	12.9498		GB12386	24.2176
GB12276	27.8112		GB12162	61.8698		GB12761	29.476		GB12520	15.6434		GB12548	11.3813		GB12388	46.4197
GB12277	33.0357		GB12164	178.755		GB12762	290.318		GB12521	18.0633		GB12549	102.696		GB12389	27.3179
GB12279	35.89		GB12165	40.615		GB12763	10.9562		GB12522	16.1858		GB12552	14.1968		GB12390	76.9743
GB12281	133.249		GB12166	17.1242		GB12765	11.6672		GB12525	161.465		GB12553	23.6503		GB12391	17.9974
GB12283	27.5854		GB12170	40.4852		GB12767	14.6051		GB12526	222.476		GB12556	29.4709		GB12392	15.2449
GB12284	662.409		GB12171	29.8622		GB12768	13.6302		GB12528	73.4708		GB12557	77.9372		GB12394	49.8305
GB12286	16.9586		GB12172	39.8248		GB12771	197.954		GB12529	55.9774		GB12561	20.8269		GB12395	32.8368
GB12288	51.7904		GB12173	37.8129		GB12775	40.8066		GB12531	56.7457		GB12562	687.427		GB12396	113.196
GB12289	372.482		GB12174	42.8837		GB12776	19.826		GB12532	57.9881		GB12566	24.7344		GB12398	34.5027
GB12291	207.22		GB12175	74.5038		GB12777	25.5086		GB12533	37.1244		GB12567	111.751		GB12399	11.7162
GB12292	416.22		GB12176	20.2364		GB12778	11.6681		GB12534	26.5369		GB12568	46.6615		GB12400	310.183
GB12294	12.1532		GB12178	56.1933		GB12779	58.2789		GB12535	250.413		GB12569	19.7026		GB12402	289.167
GB12295	28.525		GB12179	29.5611		GB12780	20.3814		GB12539	11.4874		GB12570	26.205		GB12406	39.0445
GB12296	57.0706		GB12180	76.4872		GB12784	82.7239		GB12540	65.9131		GB12573	281.954		GB12407	77.2875
GB12297	13.6527		GB12181	129.873		GB12785	13.7076		GB12542	10.5722		GB12574	24.7013		GB12409	14.6891
GB12299	16.0902		GB12182	155.738		GB12786	41.5335		GB12543	511.662		GB12575	236.313		GB12410	16.5001
GB12303	89.1609		GB12185	79.4804		GB12788	35.7696		GB12544	12.1251		GB12576	12.8993		GB12412	42.1153
GB12305	25.3765		GB12186	98.6696		GB12789	10.2964		GB12545	31.0506		GB12577	41.2546		GB12414	15.5736
GB12306	13.2038		GB12189	94.9153		GB12793	37.9448		GB12546	159.78		GB12578	12.5703		GB12416	18.7568
GB12307	25.9268		GB12193	28.8751		GB12795	525.965		GB12547	14.761		GB12579	20.7316		GB12417	29.559
GB12308	146.531		GB12195	15.9856		GB12797	151.076		GB12549	139.135		GB12583	133.252		GB12418	49.8622
GB12309	10.053		GB12198	233.6		GB12798	22.1645		GB12552	12.7627		GB12586	475.068		GB12419	10.3844
GB12312	537.248		GB12201	151.53		GB12799	413.737		GB12553	26.321		GB12587	15.0783		GB12420	247.508
GB12314	30.0789		GB12202	21.1896		GB12800	344.432		GB12555	15.0102		GB12589	19.233		GB12421	18.2193
GB12316	28.1515		GB12205	73.9259		GB12801	26.7902		GB12556	41.9829		GB12590	51.5235		GB12422	31.8247
GB12317	48.7171		GB12207	21.3401		GB12802	14.8281		GB12557	57.6004		GB12591	23.6592		GB12425	235.299
GB12318	89.2693		GB12209	63.4083		GB12803	21.4878		GB12559	10.4642		GB12594	25.5398		GB12426	13.9309
GB12319	835.235		GB12210	27.6976		GB12807	15.5124		GB12561	28.4409		GB12595	12.8812		GB12427	15.0234
GB12321	70.8234		GB12212	339.65		GB12808	38.4683		GB12562	2107.71		GB12596	10.3361		GB12430	18.4786
GB12322	21.7941		GB12213	31.3036		GB12813	32.5973		GB12566	14.9663		GB12597	16.1785		GB12433	15.4741
GB12323	71.3329		GB12214	82.1847		GB12814	52.8714		GB12567	19.5974		GB12601	25.307		GB12435	23.0005
GB12324	15.9395		GB12215	596.991		GB12817	11.123		GB12568	28.6337		GB12603	100.523		GB12436	33.8978
GB12325	50.2104		GB12217	66.6366		GB12823	18.7337		GB12569	20.2712		GB12605	135.965		GB12439	182.578
GB12328	28.6822		GB12218	132.883		GB12824	35.7745		GB12570	39.5032		GB12607	6394.57		GB12440	25.9554
GB12331	100.549		GB12219	79.792		GB12825	10.9237		GB12573	384.276		GB12611	12.5133		GB12441	1077.9
GB12334	25.9989		GB12220	64.5635		GB12827	143.578		GB12574	46.2409		GB12614	98.9049		GB12442	24.3982
GB12335	13.2465		GB12222	84.858		GB12830	24.4879		GB12575	65.9919		GB12619	49.8557		GB12446	43.4756
GB12338	1296.07		GB12223	29.0968		GB12831	51.5453		GB12576	19.4877		GB12620	282.374		GB12447	62.1662
GB12341	54.0939		GB12224	79.0019		GB12832	16.992		GB12577	56.4549		GB12621	16.1667		GB12450	25.5338
GB12343	50.676		GB12225	38.503		GB12835	15.5932		GB12578	11.4526		GB12622	10.3787		GB12454	380.233
GB12344	44.8704		GB12226	85.065		GB12838	35.1803		GB12579	35.0826		GB12624	13.9133		GB12455	18.2749
GB12345	42.6909		GB12227	19.3685		GB12839	10.9108		GB12582	16.6997		GB12626	28.6395		GB12457	12.5556
GB12346	30.1045		GB12228	15.0763		GB12840	67.1834		GB12583	231.329		GB12627	61.3183		GB12462	81.2713
GB12347	12.0156		GB12229	35.2595		GB12841	176.968		GB12586	375.473		GB12628	50.8923		GB12463	28.6357
GB12350	45.3697		GB12230	1574.77		GB12842	34.5677		GB12587	30.0934		GB12629	18.7969		GB12466	24.8398
GB12351	11.3747		GB12231	1620.3		GB12844	37.5384		GB12589	39.1069		GB12630	39.4559		GB12468	19.4551
GB12353	15.3936		GB12235	28.548		GB12850	17.0632		GB12590	51.0849		GB12631	29.7309		GB12469	60.6784
GB12354	31.224		GB12237	24.12		GB12854	48.8616		GB12591	34.4049		GB12633	911.732		GB12470	105.845
GB12357	30.136		GB12238	26.0267		GB12855	117.427		GB12594	36.6334		GB12637	801.543		GB12471	20.3845
GB12358	23.998		GB12239	578.8		GB12858	12.7765		GB12595	16.7803		GB12640	92.1243		GB12472	12.1249
GB12359	31.513		GB12242	75.7118		GB12860	165.83		GB12596	10.4588		GB12641	14.9477		GB12474	34.7685
GB12360	109.664		GB12243	47.9527		GB12863	40.9059		GB12599	15.1296		GB12643	271.3		GB12475	64.3469
GB12361	568.582		GB12244	20.5817		GB12865	28.3216		GB12601	26.185		GB12644	18.7365		GB12478	13.9753
GB12364	115.561		GB12245	35.036		GB12866	14.1225		GB12603	108.174		GB12646	37.4622		GB12479	13.6781
GB12365	20.6889		GB12246	51.4578		GB12867	14.2984		GB12607	24362.9		GB12647	70.6838		GB12481	14.3572
GB12366	13.7679		GB12247	27.3823		GB12870	50.7888		GB12611	20.9006		GB12649	57.2568		GB12485	40.6575
GB12367	15.314		GB12248	23.5802		GB12872	41.4608		GB12619	50.3081		GB12652	32.9622		GB12486	11.8331
GB12370	11.4332		GB12250	13.2186		GB12873	14.6718		GB12620	357.734		GB12653	69.3155		GB12487	15.1101
GB12371	535.856		GB12251	58.8969		GB12874	11.6028		GB12622	14.1985		GB12656	27.5422		GB12488	461.734
GB12372	67.484		GB12252	17.0566		GB12875	130.528		GB12624	16.7358		GB12658	11.3416		GB12489	19.3943
GB12374	43.5322		GB12259	33.2976		GB12876	41.069		GB12626	31.0599		GB12660	10.5486		GB12491	10.6351
GB12375	198.474		GB12260	29.5987		GB12878	12.0324		GB12627	77.6588		GB12665	17.8724		GB12492	16.3539
GB12381	287.506		GB12261	23.4775		GB12879	72.7933		GB12628	37.4595		GB12668	13.1211		GB12493	24.2781
GB12382	13.5878		GB12262	36.7519		GB12884	10.6129		GB12629	18.8366		GB12669	10.6568		GB12495	3782.13
GB12383	114.897		GB12264	49.3814		GB12885	52.2543		GB12630	33.7571		GB12674	43.3722		GB12496	31.5575
GB12384	171.797		GB12267	16.3394		GB12887	75.1876		GB12631	37.1785		GB12675	12.3396		GB12497	39.3394
GB12385	104.164		GB12269	32.3704		GB12891	33.5989		GB12633	799.159		GB12676	20.709		GB12499	23.1204
GB12386	42.9828		GB12270	39.4764		GB12894	22.2993		GB12634	12.8103		GB12677	35.676		GB12501	14.9149
GB12388	44.5149		GB12271	23.7192		GB12895	12.6245		GB12637	648.646		GB12679	144.515		GB12504	97.0565
GB12389	31.8167		GB12272	88.3407		GB12896	146.225		GB12640	86.8311		GB12680	16.1918		GB12506	177.709
GB12390	110.507		GB12273	463.866		GB12898	11.9307		GB12643	588.118		GB12681	290.441		GB12508	1017.89
GB12391	20.8798		GB12276	46.0624		GB12899	112.284		GB12644	24.0699		GB12684	12.1637		GB12509	46.5478
GB12392	13.3962		GB12277	38.8484		GB12900	22.3561		GB12646	61.837		GB12685	18.5859		GB12510	123.795
GB12395	80.2932		GB12279	24.6266		GB12902	63.8319		GB12647	69.2201		GB12686	18.726		GB12511	147.087
GB12396	107.677		GB12280	11.0646		GB12903	82.6679		GB12649	52.2027		GB12688	47.1925		GB12513	35.6957
GB12398	31.3283		GB12281	127.449		GB12906	49.6509		GB12652	48.383		GB12691	1032.22		GB12514	14.7055
GB12399	29.761		GB12283	44.0374		GB12907	86.3833		GB12653	32.2717		GB12693	43.9833		GB12515	25.6634
GB12400	25.6803		GB12284	534.991		GB12908	20.6133		GB12656	33.1487		GB12694	299.652		GB12516	12.7623
GB12402	217.371		GB12286	21.1484		GB12909	16.2934		GB12658	18.4304		GB12695	14.694		GB12517	19.2276
GB12404	36.7536		GB12288	87.7112		GB12910	23.5261		GB12660	12.5498		GB12697	15.6594		GB12518	23.7536
GB12406	40.8944		GB12289	724.935		GB12911	15.2132		GB12665	21.1394		GB12698	188.754		GB12520	15.5577
GB12407	77.1933		GB12291	255.151		GB12913	579.435		GB12668	15.4509		GB12700	26.4475		GB12521	17.4474
GB12409	43.6917		GB12292	437.968		GB12914	15.779		GB12674	33.6856		GB12702	25.0872		GB12525	96.8157
GB12410	17.9957		GB12294	18.9629		GB12915	15.1509		GB12675	11.4974		GB12703	341.211		GB12526	210.157
GB12411	15.5914		GB12295	28.4428		GB12917	25.6143		GB12676	27.86		GB12704	20.7168		GB12528	121.067
GB12412	116.419		GB12296	69.9111		GB12919	41.1963		GB12677	36.5399		GB12706	55.4283		GB12529	54.2056
GB12414	12.0092		GB12297	20.8739		GB12920	13.9003		GB12680	16.1828		GB12707	18.4854		GB12531	45.4222
GB12416	19.7087		GB12298	11.6234		GB12922	20.8884		GB12681	229.988		GB12709	15.2568		GB12532	53.1069
GB12417	88.6313		GB12299	24.4273		GB12925	72.53		GB12683	12.1896		GB12710	47.5251		GB12533	21.6344
GB12418	56.8755		GB12303	73.8808		GB12927	23.7573		GB12684	13.1167		GB12711	25.8228		GB12534	26.3925
GB12420	254.388		GB12305	32.2184		GB12930	15.2783		GB12685	21.537		GB12712	23.9777		GB12535	129.922
GB12421	40.0431		GB12306	19.7272		GB12931	28.3576		GB12686	17.172		GB12713	20.5445		GB12536	11.4542
GB12422	28.9721		GB12307	32.9079		GB12932	65.0305		GB12688	60.1118		GB12714	33.9538		GB12538	336.933
GB12425	71.9215		GB12308	176.388		GB12934	19.9543		GB12691	945.833		GB12715	34.9104		GB12539	10.6129
GB12426	20.5678		GB12312	649.392		GB12935	30.204		GB12693	18.0525		GB12716	292.519		GB12540	46.4564
GB12430	26.4321		GB12313	10.2647		GB12936	19.6618		GB12694	192.204		GB12717	73.7899		GB12542	14.395
GB12433	19.7855		GB12314	47.2334		GB12937	28.4312		GB12695	20.0455		GB12718	55.5883		GB12543	473.619
GB12435	27.7409		GB12316	44.5992		GB12939	25.0902		GB12697	19.5301		GB12721	80.0463		GB12545	18.3529
GB12436	48.3402		GB12317	46.4125		GB12940	35.9649		GB12698	316.36		GB12723	17.5101		GB12546	80.7084
GB12439	135.295		GB12318	81.5191		GB12942	53.5678		GB12700	41.9504		GB12725	51.893		GB12547	12.9108
GB12440	20.4697		GB12319	1751.23		GB12945	23.1896		GB12702	35.3418		GB12727	97.0886		GB12548	18.8622
GB12441	1224.73		GB12321	80.7983		GB12946	102.286		GB12703	250.288		GB12730	80.2899		GB12549	80.8553
GB12442	93.9301		GB12322	25.1574		GB12948	254.996		GB12704	27.3818		GB12731	66.4272		GB12552	22.6629
GB12443	12.5069		GB12323	89.0155		GB12949	510.121		GB12706	68.2988		GB12732	252.128		GB12553	22.5357
GB12446	60.725		GB12324	18.1226		GB12951	304.248		GB12707	40.5917		GB12733	92.3423		GB12556	33.1368
GB12447	50.3623		GB12325	79.1006		GB12952	25.5329		GB12709	20.9635		GB12734	41.4161		GB12557	95.793
GB12449	21.7517		GB12327	20.0474		GB12953	181.015		GB12710	18.1901		GB12736	13.7927		GB12559	11.1132
GB12450	30.617		GB12328	35.3275		GB12955	11.9896		GB12711	31.4897		GB12737	21.1179		GB12561	24.1074
GB12451	10.861		GB12331	107.518		GB12956	376.752		GB12712	31.171		GB12738	95.4727		GB12562	1361.79
GB12455	20.329		GB12334	31.4378		GB12957	16.4013		GB12713	22.7958		GB12739	30.0625		GB12563	10.4276
GB12457	12.9642		GB12335	14.9038		GB12960	26.6412		GB12714	81.5338		GB12741	413.081		GB12566	29.1641
GB12462	21.1651		GB12338	926.96		GB12961	61.32		GB12715	42.7462		GB12744	42.207		GB12567	125.49
GB12463	15.066		GB12339	11.3962		GB12963	33.7706		GB12716	12.647		GB12746	20.2838		GB12568	43.4013
GB12466	27.0703		GB12341	76.5262		GB12964	18.6458		GB12717	64.5108		GB12747	72.2422		GB12569	16.0022
GB12468	33.3708		GB12343	58.3927		GB12965	10.9113		GB12719	13.0465		GB12749	114.109		GB12570	46.1403
GB12469	113.69		GB12344	57.3839		GB12966	12.6904		GB12721	54.784		GB12750	49.5417		GB12573	348.248
GB12471	28.4498		GB12345	53.072		GB12971	13.5648		GB12722	10.9409		GB12751	85.4637		GB12574	46.9275
GB12472	20.465		GB12346	41.5168		GB12976	37.8468		GB12723	18.2091		GB12752	10.652		GB12575	341.577
GB12474	55.2897		GB12347	13.2772		GB12977	27.9244		GB12727	96.5644		GB12753	14.8369		GB12576	16.9535
GB12475	80.1447		GB12349	22.6538		GB12978	13.8036		GB12730	57.8909		GB12754	11.0452		GB12577	54.6735
GB12478	14.5362		GB12350	70.3377		GB12980	47.0172		GB12731	54.2534		GB12756	10.4667		GB12578	14.1876
GB12479	14.796		GB12351	15.6993		GB12981	16.847		GB12732	220.481		GB12759	23.5113		GB12579	20.4044
GB12481	31.4647		GB12353	20.3752		GB12982	98.1257		GB12733	100.762		GB12760	19.2898		GB12582	13.0092
GB12482	13.0032		GB12354	38.9523		GB12983	28.069		GB12734	37.2932		GB12761	41.0936		GB12583	203.255
GB12483	18.0312		GB12357	32.0194		GB12985	17.3587		GB12736	11.6165		GB12762	148.46		GB12586	294.029
GB12485	45.303		GB12358	23.9901		GB12988	174.748		GB12737	28.5901		GB12765	12.64		GB12587	16.648
GB12486	20.5366		GB12359	35.3866		GB12989	22.0164		GB12738	107.581		GB12767	17.2306		GB12589	32.829
GB12487	23.0371		GB12360	131.354		GB12991	63.8545		GB12739	53.7785		GB12768	14.4336		GB12590	52.5126
GB12488	285.337		GB12361	602.9		GB12994	40.2748		GB12740	11.3097		GB12771	225.16		GB12591	33.7456
GB12489	30.4654		GB12364	95.1643		GB12995	42.5386		GB12741	165.435		GB12775	33.6193		GB12594	40.6
GB12490	17.3205		GB12365	24.4847		GB12997	66.3609		GB12744	28.868		GB12776	18.3275		GB12595	14.5812
GB12491	18.8973		GB12366	18.9643		GB13000	77.3475		GB12746	29.2265		GB12777	30.2025		GB12599	12.8722
GB12493	36.9002		GB12367	30.3199		GB13002	15.4357		GB12747	84.0353		GB12778	39.0476		GB12601	26.7822
GB12495	197.949		GB12370	19.3456		GB13003	21.2979		GB12749	105.059		GB12779	50.6017		GB12602	14.0436
GB12496	30.2318		GB12371	944.574		GB13004	170.485		GB12750	55.7071		GB12780	20.1541		GB12603	168.419
GB12497	69.7425		GB12372	61.6452		GB13005	23.6253		GB12751	99.7469		GB12781	14.0314		GB12605	196.153
GB12499	29.9182		GB12374	79.7919		GB13009	36.844		GB12752	15.4473		GB12782	20.3515		GB12607	11399.4
GB12501	29.582		GB12375	216.258		GB13010	15.3473		GB12753	20.2401		GB12784	64.5806		GB12611	16.0041
GB12504	168.605		GB12381	292.077		GB13012	38.6479		GB12754	19.7198		GB12785	14.7575		GB12614	64.8031
GB12506	139.384		GB12382	14.7166		GB13014	13.7735		GB12756	13.8521		GB12786	33.2621		GB12619	51.881
GB12508	1112.19		GB12383	151.187		GB13015	66.0074		GB12759	19.9317		GB12788	30.6332		GB12620	260.334
GB12509	27.3464		GB12384	199.563		GB13017	65.9937		GB12760	45.1865		GB12789	15.7484		GB12621	15.4457
GB12510	238.417		GB12385	125.979		GB13018	13.933		GB12761	51.384		GB12793	49.1312		GB12622	13.2445
GB12513	36.8326		GB12386	36.4418		GB13019	12.9394		GB12762	356.125		GB12795	598.305		GB12624	38.3105
GB12514	11.0907		GB12388	57.4639		GB13021	16.0701		GB12765	11.4611		GB12797	167.759		GB12626	31.0638
GB12515	34.3127		GB12389	38.112		GB13023	40.2924		GB12767	25.0056		GB12798	22.131		GB12627	89.192
GB12516	12.0107		GB12390	125.683		GB13024	33.0377		GB12768	21.9233		GB12799	261.092		GB12628	50.7739
GB12517	14.1294		GB12391	29.5166		GB13028	33.7311		GB12771	187.539		GB12800	299.261		GB12629	25.694
GB12520	27.9265		GB12392	16.455		GB13031	64.8801		GB12775	42.0001		GB12801	24.6478		GB12630	30.2013
GB12521	19.3339		GB12395	51.3426		GB13033	120.305		GB12776	29.424		GB12802	22.0566		GB12631	32.5441
GB12523	13.4683		GB12396	135.635		GB13034	31.1148		GB12777	34.7285		GB12803	17.0431		GB12633	1002.86
GB12525	52.0925		GB12398	36.9615		GB13035	51.0086		GB12778	10.0435		GB12807	19.6471		GB12637	736.528
GB12526	484.626		GB12399	29.8083		GB13037	687.525		GB12779	51.6048		GB12808	51.0538		GB12640	99.1159
GB12528	114.644		GB12400	34.4618		GB13038	13.32		GB12780	28.4941		GB12813	26.7707		GB12643	377.716
GB12529	29.8577		GB12402	288.419		GB13039	19.1601		GB12784	95.8419		GB12814	41.7356		GB12644	25.4273
GB12531	58.1467		GB12406	61.3437		GB13040	10.4811		GB12785	27.9602		GB12817	14.8177		GB12646	58.6047
GB12532	75.4316		GB12407	103.396		GB13043	50.3239		GB12786	27.4185		GB12819	20.482		GB12647	70.4493
GB12533	40.884		GB12409	67.7594		GB13044	58.4053		GB12788	46.5988		GB12823	23.2207		GB12649	63.1408
GB12534	37.2808		GB12410	33.6246		GB13045	124.956		GB12789	12.4825		GB12824	20.7158		GB12652	42.865
GB12536	37.8065		GB12411	30.5398		GB13046	16.8103		GB12793	45.6485		GB12825	14.1559		GB12653	50.2342
GB12539	20.3079		GB12412	123.42		GB13047	84.2855		GB12794	10.6248		GB12827	148.633		GB12656	18.6737
GB12540	46.9506		GB12414	14.9893		GB13048	44.8898		GB12795	464.126		GB12829	17.9647		GB12658	17.8008
GB12542	14.6967		GB12416	32.7931		GB13049	118.136		GB12797	178.391		GB12830	18.8354		GB12660	12.6317
GB12543	299.128		GB12417	130.846		GB13053	25.761		GB12798	56.6085		GB12831	30.3133		GB12665	16.7277
GB12544	11.6616		GB12418	66.2997		GB13058	39.3081		GB12799	361.822		GB12832	23.032		GB12668	17.0868
GB12546	433.997		GB12419	16.8123		GB13059	16.1226		GB12800	364.102		GB12835	15.7379		GB12669	16.7883
GB12547	10.4517		GB12420	194.199		GB13060	60.6854		GB12801	33.9022		GB12838	29.3119		GB12674	43.3955
GB12548	19.263		GB12421	35.8797		GB13062	14.5024		GB12802	13.9464		GB12839	13.6618		GB12675	18.6062
GB12549	41.9718		GB12422	42.0831		GB13063	60.4371		GB12803	33.197		GB12840	71.152		GB12676	26.0042
GB12553	53.7958		GB12425	166.307		GB13066	22.021		GB12807	32.5956		GB12841	205.381		GB12677	44.6519
GB12555	15.3312		GB12426	24.7104		GB13068	23.8261		GB12808	60.2069		GB12842	24.6459		GB12679	153.609
GB12556	46.2048		GB12430	31.1804		GB13070	32.3193		GB12813	38.5457		GB12844	45.7187		GB12680	23.3477
GB12557	108.783		GB12433	28.6428		GB13071	181.485		GB12814	67.4045		GB12846	54.7601		GB12681	290.129
GB12559	17.4011		GB12434	14.4396		GB13072	531.847		GB12817	12.6748		GB12847	11.0882		GB12683	10.5877
GB12561	33.5269		GB12435	40.3824		GB13073	86.3459		GB12823	20.4707		GB12850	23.9093		GB12684	11.2856
GB12562	472.876		GB12436	59.7933		GB13074	239.033		GB12824	32.2221		GB12854	74.6457		GB12685	15.9964
GB12563	10.9952		GB12438	13.8158		GB13075	17.2645		GB12825	21.9572		GB12855	121.849		GB12686	24.3138
GB12566	14.5803		GB12439	179.591		GB13078	82.7371		GB12827	167.42		GB12857	20.9936		GB12688	60.044
GB12567	81.1101		GB12440	23.5261		GB13082	67.0821		GB12829	22.3658		GB12858	14.6298		GB12691	1180.74
GB12568	59.9716		GB12441	974.513		GB13085	44.1128		GB12830	29.6155		GB12859	25.8241		GB12693	25.3087
GB12569	26.4977		GB12442	224.297		GB13087	19.1102		GB12831	66.3614		GB12860	143.325		GB12694	327.306
GB12570	58.368		GB12443	11.0659		GB13091	17.8408		GB12832	33.0318		GB12863	61.6302		GB12695	16.9423
GB12573	592.75		GB12446	54.728		GB13094	10.5434		GB12835	19.0176		GB12865	38.7064		GB12697	12.6612
GB12574	55.9938		GB12447	76.6256		GB13098	118.825		GB12838	51.0674		GB12866	15.4515		GB12698	209.49
GB12575	651.948		GB12450	38.2145		GB13099	83.6686		GB12839	19.0658		GB12867	12.3837		GB12700	27.7367
GB12576	25.7773		GB12451	19.9232		GB13100	32.1795		GB12840	104.813		GB12870	140.854		GB12702	30.7501
GB12577	27.397		GB12455	27.5182		GB13101	119.827		GB12841	199.603		GB12872	39.6592		GB12703	204.48
GB12578	24.3447		GB12457	21.5933		GB13102	10.2984		GB12842	36.3823		GB12874	13.0185		GB12704	28.4386
GB12579	14.149		GB12462	35.7826		GB13104	139.329		GB12844	47.2642		GB12875	209.134		GB12706	46.714
GB12582	19.1158		GB12463	15.7771		GB13107	24.5807		GB12847	11.375		GB12876	37.4475		GB12707	40.0097
GB12583	18.4629		GB12466	31.0217		GB13109	17.1189		GB12850	19.2513		GB12878	10.1039		GB12709	15.2321
GB12585	16.8307		GB12468	51.0303		GB13110	240.926		GB12854	40.2575		GB12879	72.9269		GB12710	72.4862
GB12586	500.937		GB12469	131.334		GB13111	39.9367		GB12855	164.52		GB12884	26.2839		GB12711	31.1373
GB12587	31.5099		GB12470	10.2202		GB13112	49.3295		GB12856	13.4005		GB12885	52.4091		GB12712	26.0239
GB12589	14.5122		GB12471	41.7691		GB13114	26.6568		GB12858	18.0046		GB12887	79.0961		GB12713	19.1251
GB12590	55.5432		GB12472	27.8584		GB13115	69.2651		GB12860	132.491		GB12888	18.4212		GB12714	43.484
GB12591	42.5911		GB12474	69.223		GB13117	123.442		GB12863	76.3123		GB12891	33.9856		GB12715	42.9405
GB12594	33.7449		GB12475	73.3152		GB13118	22.848		GB12865	38.0386		GB12894	24.3294		GB12716	22.7722
GB12595	23.4146		GB12476	10.0854		GB13119	90.2022		GB12866	18.449		GB12895	26.4545		GB12717	72.248
GB12596	14.4243		GB12478	20.762		GB13124	42.2727		GB12867	15.2843		GB12896	93.1001		GB12718	62.827
GB12599	25.1095		GB12479	17.1549		GB13126	30.504		GB12870	58.3416		GB12898	22.7631		GB12719	15.3578
GB12601	40.4352		GB12481	34.3942		GB13127	34.537		GB12872	47.6571		GB12899	85.5823		GB12721	68.9365
GB12602	22.5837		GB12482	12.4664		GB13130	15.164		GB12873	10.449		GB12900	25.7904		GB12723	21.0239
GB12603	138.086		GB12483	21.1271		GB13132	37.0016		GB12874	11.0974		GB12902	52.7926		GB12724	11.2573
GB12604	13.4192		GB12485	61.0462		GB13135	482.604		GB12875	186.91		GB12903	47.4183		GB12725	41.5253
GB12605	13.2848		GB12486	25.0492		GB13136	14.2982		GB12876	50.2585		GB12906	35.544		GB12727	105.407
GB12607	21.6519		GB12487	22.323		GB13137	52.8364		GB12878	13.8447		GB12907	45.0823		GB12730	86.6282
GB12611	16.7036		GB12488	285.549		GB13139	33.9987		GB12879	82.8279		GB12908	18.7348		GB12731	83.4737
GB12613	23.7238		GB12489	37.6212		GB13140	472.32		GB12884	24.5481		GB12909	12.2575		GB12732	305.007
GB12614	380.655		GB12490	22.3211		GB13142	13.7411		GB12885	148.137		GB12910	40.7597		GB12733	84.3866
GB12617	13.3569		GB12491	31.0072		GB13144	23.9902		GB12887	88.6737		GB12911	17.0914		GB12734	35.6638
GB12619	72.2476		GB12492	12.2387		GB13145	13.0014		GB12888	27.4317		GB12913	534.81		GB12736	15.4435
GB12620	128.094		GB12493	44.6732		GB13152	17.3097		GB12889	15.8869		GB12914	10.9234		GB12737	26.2425
GB12621	22.1151		GB12495	309.471		GB13153	18.3864		GB12891	38.3065		GB12915	14.6728		GB12738	112.74
GB12622	13.984		GB12496	48.8988		GB13154	26.8678		GB12894	28.9549		GB12916	10.2676		GB12739	38.3602
GB12624	85.8021		GB12497	99.2321		GB13156	15.8221		GB12896	245.486		GB12917	28.3218		GB12741	362.67
GB12626	31.7988		GB12498	10.3914		GB13159	38.6286		GB12898	14.1001		GB12919	51.726		GB12742	12.8864
GB12627	87.8913		GB12499	44.3276		GB13160	64.3617		GB12899	87.437		GB12920	11.4161		GB12743	10.6046
GB12628	43.6375		GB12501	34.5782		GB13164	18.9908		GB12900	33.311		GB12921	10.7993		GB12744	37.7579
GB12629	32.1711		GB12504	175.654		GB13165	18.6445		GB12902	78.1003		GB12922	21.0559		GB12746	25.7951
GB12630	40.5146		GB12506	110.12		GB13166	176.819		GB12903	148.221		GB12924	11.1079		GB12747	71.8215
GB12631	56.6624		GB12508	838.221		GB13168	100.105		GB12906	49.4978		GB12925	70.1662		GB12749	143.673
GB12633	1289.07		GB12509	35.2517		GB13170	36.3735		GB12907	62.4007		GB12926	18.7227		GB12750	49.2218
GB12634	10.5034		GB12510	92.9379		GB13171	10.2067		GB12908	17.0997		GB12927	18.4441		GB12751	64.5409
GB12637	809.442		GB12513	57.7589		GB13175	112.209		GB12909	16.4965		GB12931	29.699		GB12752	17.3709
GB12640	100.815		GB12514	21.7085		GB13176	33.991		GB12910	46.5694		GB12932	41.1647		GB12753	18.8859
GB12641	80.5207		GB12515	47.0404		GB13179	121.689		GB12911	16.4265		GB12934	21.8091		GB12754	19.0335
GB12643	349.099		GB12516	23.1762		GB13183	11.2414		GB12913	809.893		GB12935	21.4845		GB12756	11.9968
GB12644	32.5007		GB12520	43.669		GB13184	445.979		GB12914	12.1998		GB12936	13.1138		GB12758	11.229
GB12646	87.3311		GB12521	27.6887		GB13186	10.2204		GB12915	14.6424		GB12937	154.902		GB12759	22.5239
GB12647	85.7691		GB12523	25.0751		GB13187	32.8389		GB12916	13.4493		GB12939	28.2432		GB12760	24.5692
GB12648	15.2888		GB12525	80.1788		GB13188	97.1112		GB12917	63.8844		GB12940	32.8567		GB12761	44.0194
GB12649	127.365		GB12526	541.21		GB13190	29.2666		GB12919	54.4779		GB12942	62.8821		GB12762	140.328
GB12650	11.8956		GB12528	133.675		GB13191	15.03		GB12920	18.1692		GB12945	27.7796		GB12763	12.0261
GB12652	45.6884		GB12529	42.0843		GB13195	109.028		GB12921	17.2373		GB12946	102.689		GB12765	11.7472
GB12653	68.0022		GB12531	67.391		GB13196	40.4067		GB12922	22.1638		GB12948	251.899		GB12767	18.4001
GB12654	10.8634		GB12532	95.3435		GB13197	11.8093		GB12924	11.8018		GB12949	565.336		GB12768	17.3353
GB12656	27.2114		GB12533	67.4336		GB13198	30.55		GB12925	67.6074		GB12950	10.0283		GB12771	238.423
GB12658	23.8415		GB12534	46.3416		GB13199	66.0393		GB12926	30.8271		GB12951	468.523		GB12775	48.5933
GB12660	14.8529		GB12536	35.8217		GB13203	14.0471		GB12927	24.003		GB12952	15.5334		GB12776	25.6824
GB12665	25.1597		GB12538	12.153		GB13204	18.2058		GB12930	15.6764		GB12953	194.138		GB12777	36.6718
GB12668	24.2081		GB12539	18.7504		GB13206	12.5926		GB12931	35.2461		GB12955	12.3533		GB12778	46.394
GB12669	16.3483		GB12540	67.5515		GB13210	272.191		GB12932	85.651		GB12956	426.826		GB12779	42.4391
GB12674	51.5868		GB12542	18.2762		GB13211	11.5147		GB12934	29.5838		GB12957	14.9147		GB12780	30.0188
GB12675	49.5741		GB12543	591.835		GB13214	78.0809		GB12935	27.5052		GB12960	27.4401		GB12781	18.6369
GB12676	34.9615		GB12544	19.1529		GB13216	19.1044		GB12936	22.9435		GB12961	77.7167		GB12782	14.7826
GB12677	42.3161		GB12545	12.809		GB13220	112.776		GB12937	23.0375		GB12963	48.4047		GB12784	62.127
GB12679	93.4644		GB12546	69.2251		GB13222	51.1569		GB12939	29.6527		GB12964	17.1245		GB12785	21.209
GB12680	62.9157		GB12547	12.1975		GB13223	4525.18		GB12940	48.0615		GB12965	16.524		GB12786	21.2846
GB12681	194.051		GB12548	29.4042		GB13224	37.1964		GB12942	71.081		GB12966	12.6375		GB12788	40.5296
GB12683	15.5792		GB12549	79.4818		GB13226	12.3653		GB12945	25.2173		GB12967	13.2704		GB12789	19.0524
GB12684	20.1648		GB12553	69.2253		GB13228	68.708		GB12946	117.504		GB12971	16.4226		GB12793	51.4479
GB12685	19.6871		GB12555	15.8929		GB13229	16.6608		GB12948	287.241		GB12975	15.5728		GB12795	594.827
GB12686	24.306		GB12556	54.531		GB13230	224.067		GB12949	539.725		GB12976	31.7518		GB12797	171.811
GB12688	94.5084		GB12557	159.845		GB13231	300.899		GB12951	600.312		GB12977	32.2127		GB12798	40.3302
GB12691	1133.14		GB12559	21.146		GB13235	14.6479		GB12952	24.2504		GB12978	21.4585		GB12799	386.155
GB12693	23.1199		GB12561	38.3334		GB13236	626.854		GB12953	142.454		GB12980	41.5878		GB12800	372.221
GB12694	419.965		GB12562	817.01		GB13237	97.5754		GB12955	19.9414		GB12981	18.6239		GB12801	26.5223
GB12695	26.237		GB12563	11.9935		GB13238	100.865		GB12956	140.64		GB12982	106.152		GB12802	24.1649
GB12697	15.3443		GB12564	13.7674		GB13239	113.778		GB12957	18.2072		GB12983	30.9168		GB12803	23.7546
GB12698	152.971		GB12566	27.1798		GB13240	59.061		GB12960	34.29		GB12985	34.9443		GB12807	28.5186
GB12700	50.8819		GB12567	138.266		GB13241	487.942		GB12961	30.2675		GB12986	13.9184		GB12808	50.6071
GB12702	33.5852		GB12568	70.6906		GB13242	48.0081		GB12963	31.0525		GB12987	11.4317		GB12810	13.3398
GB12703	262.617		GB12569	25.957		GB13245	12.5282		GB12964	21.781		GB12988	131.847		GB12813	32.7731
GB12704	56.1399		GB12570	104.594		GB13251	154.843		GB12965	17.5447		GB12989	29.3768		GB12814	57.0495
GB12706	59.846		GB12573	322.665		GB13253	22.9867		GB12966	27.4007		GB12991	48.1297		GB12817	12.5326
GB12707	43.4965		GB12574	93.0644		GB13254	21.0108		GB12967	11.2573		GB12994	53.8122		GB12819	16.6148
GB12708	15.4028		GB12575	921.288		GB13255	16.7179		GB12969	12.295		GB12995	51.5521		GB12823	24.7135
GB12711	32.5535		GB12576	35.181		GB13256	25.4979		GB12970	14.3822		GB12997	39.0358		GB12824	17.0875
GB12712	32.5142		GB12577	44.3622		GB13257	77.5961		GB12971	16.1069		GB13000	76.2926		GB12825	25.6773
GB12713	17.0656		GB12578	22.812		GB13259	15.2623		GB12975	13.635		GB13002	15.4572		GB12827	145.479
GB12715	62.5928		GB12579	26.34		GB13262	41.404		GB12976	55.0803		GB13003	17.8633		GB12829	21.3656
GB12717	99.511		GB12580	15.14		GB13263	1453.99		GB12977	37.077		GB13004	404.53		GB12830	26.9475
GB12718	92.5543		GB12582	26.8186		GB13265	15.8748		GB12978	18.1503		GB13005	52.2965		GB12831	58.2317
GB12719	12.3711		GB12583	28.7179		GB13267	11.5588		GB12980	45.5277		GB13009	34.5087		GB12832	32.6533
GB12721	84.2545		GB12585	11.732		GB13268	14.5461		GB12981	27.682		GB13010	15.73		GB12835	17.23
GB12722	16.3184		GB12586	375.527		GB13269	24.4032		GB12982	116.71		GB13012	40.1533		GB12838	29.405
GB12723	26.8736		GB12587	42.1626		GB13271	53.5031		GB12983	70.4903		GB13014	15.9447		GB12839	17.011
GB12724	13.1613		GB12589	32.1453		GB13272	48.2891		GB12985	17.4325		GB13015	68.9331		GB12840	66.9148
GB12725	22.6356		GB12590	59.8838		GB13273	26.4566		GB12986	16.3324		GB13017	76.7503		GB12841	287.375
GB12727	122.522		GB12591	59.514		GB13275	120.602		GB12987	12.4736		GB13018	12.8921		GB12842	39.2013
GB12728	19.9805		GB12592	14.4667		GB13278	12.8995		GB12988	216.02		GB13021	10.9465		GB12844	52.7173
GB12730	45.9788		GB12594	41.8732		GB13280	10.1994		GB12989	32.3178		GB13022	13.2392		GB12846	78.6335
GB12731	93.3248		GB12595	33.2994		GB13283	16.7134		GB12991	65.0634		GB13023	44.6973		GB12847	11.275
GB12732	203.668		GB12596	16.7999		GB13284	41.9966		GB12994	56.534		GB13024	21.0874		GB12850	20.2769
GB12733	104.95		GB12599	52.0015		GB13285	13.4314		GB12995	59.143		GB13028	115.716		GB12854	67.2281
GB12734	77.8196		GB12601	54.8274		GB13289	11.0886		GB12997	62.5798		GB13031	49.5117		GB12855	146.395
GB12736	19.1818		GB12602	36.6718		GB13290	55.3404		GB13000	85.1321		GB13033	130.425		GB12856	22.6632
GB12737	39.0508		GB12603	180.449		GB13291	66.2889		GB13002	15.3539		GB13034	50.1652		GB12857	31.1192
GB12738	82.6251		GB12604	16.7198		GB13292	133.458		GB13003	32.7708		GB13035	47.8501		GB12858	23.734
GB12739	35.8933		GB12605	19.9131		GB13295	21.2111		GB13004	155.963		GB13037	496.027		GB12859	15.0932
GB12740	12.0921		GB12607	19.1927		GB13297	60.512		GB13005	67.6074		GB13038	13.3843		GB12860	99.2495
GB12741	89.6688		GB12611	27.0751		GB13300	20.6166		GB13009	32.6593		GB13039	19.4805		GB12863	101.01
GB12742	29.4123		GB12613	27.7641		GB13302	27.4919		GB13010	21.7339		GB13042	31.7879		GB12865	48.613
GB12744	60.553		GB12614	96.1317		GB13304	53.48		GB13012	58.6925		GB13043	62.3051		GB12866	20.8564
GB12746	61.9294		GB12617	13.5092		GB13309	47.4212		GB13014	24.3329		GB13044	59.0712		GB12867	12.7045
GB12747	86.8165		GB12619	90.4518		GB13310	14.6404		GB13015	83.087		GB13045	80.6159		GB12870	129.112
GB12749	167.139		GB12620	171.379		GB13311	36.182		GB13017	70.6417		GB13046	43.5618		GB12872	34.8585
GB12750	116.299		GB12621	24.5843		GB13313	19.7952		GB13018	21.1218		GB13047	81.8964		GB12874	11.3464
GB12752	29.3955		GB12622	15.6624		GB13316	27.5171		GB13019	16.0554		GB13048	40.122		GB12875	245.784
GB12753	20.0632		GB12624	72.0608		GB13317	50.8007		GB13021	15.5321		GB13049	125.424		GB12876	46.4644
GB12754	30.773		GB12626	40.7385		GB13319	26.9506		GB13023	61.6426		GB13051	10.0147		GB12878	13.5302
GB12756	19.6749		GB12627	112.749		GB13320	215.324		GB13024	27.8884		GB13053	14.8047		GB12879	76.0641
GB12758	15.4249		GB12628	43.2876		GB13321	18.7752		GB13028	75.7346		GB13058	554.858		GB12884	54.0106
GB12759	33.9322		GB12629	43.9634		GB13322	27.6284		GB13031	44.8428		GB13059	23.7269		GB12885	68.0302
GB12760	38.0942		GB12630	41.8833		GB13323	28.6068		GB13033	134.818		GB13060	104.511		GB12887	76.1889
GB12761	41.4153		GB12631	70.8797		GB13324	118.399		GB13034	41.6955		GB13062	14.6567		GB12888	23.2812
GB12762	18.5095		GB12633	908.33		GB13327	21.1624		GB13035	53.9869		GB13063	88.2703		GB12889	19.9646
GB12763	18.0163		GB12634	14.162		GB13328	12.3044		GB13037	739.081		GB13066	27.5694		GB12891	36.009
GB12764	12.9919		GB12637	768.005		GB13330	26.9003		GB13038	11.9722		GB13068	27.5303		GB12894	22.8944
GB12767	33.416		GB12639	13.0995		GB13332	60.7007		GB13039	29.6003		GB13070	26.6661		GB12895	13.2286
GB12768	38.0044		GB12640	102.997		GB13333	11.149		GB13040	13.6278		GB13071	202.689		GB12896	142.246
GB12771	196.724		GB12641	100.946		GB13334	35.5933		GB13041	10.7305		GB13072	724.604		GB12897	12.9639
GB12775	55.2114		GB12643	248.431		GB13335	48.1605		GB13043	55.9185		GB13073	136.162		GB12898	21.7372
GB12776	35.1496		GB12644	47.5981		GB13337	71.3509		GB13044	60.4658		GB13074	384.479		GB12899	72.7984
GB12777	75.8329		GB12645	25.2363		GB13338	29.3214		GB13045	81.553		GB13075	18.1673		GB12900	31.5961
GB12778	26.5241		GB12646	111.021		GB13341	16.7895		GB13047	109.639		GB13078	80.7976		GB12902	56.1451
GB12779	43.3979		GB12647	111.796		GB13343	25.2956		GB13048	44.8673		GB13082	116.548		GB12903	68.6419
GB12780	33.2518		GB12648	24.9952		GB13344	127.748		GB13049	89.4393		GB13085	60.6162		GB12906	39.3142
GB12782	44.5293		GB12649	160.752		GB13346	57.3623		GB13051	10.9508		GB13087	21.5161		GB12907	45.0609
GB12784	93.6619		GB12652	73.9045		GB13347	33.4426		GB13058	32.3845		GB13091	35.5661		GB12908	21.6319
GB12785	26.8734		GB12653	66.1521		GB13350	60.8499		GB13059	22.4186		GB13094	10.2948		GB12909	10.4413
GB12786	29.5674		GB12654	12.7044		GB13351	22.8996		GB13060	23.8617		GB13098	76.525		GB12910	51.1047
GB12788	49.9115		GB12656	24.2939		GB13354	41.052		GB13062	20.3399		GB13099	89.5094		GB12911	14.6785
GB12789	24.5964		GB12658	31.6939		GB13359	32.5071		GB13063	84.3905		GB13100	31.1128		GB12913	667.945
GB12793	58.602		GB12660	22.2759		GB13363	15.2732		GB13066	19.9603		GB13101	112.246		GB12915	11.5956
GB12795	759.279		GB12665	29.7033		GB13366	39.0108		GB13067	13.2931		GB13102	10.1453		GB12916	11.4098
GB12797	51.9814		GB12668	35.0539		GB13368	963.263		GB13068	28.5273		GB13104	155.951		GB12917	55.4683
GB12798	58.959		GB12669	22.3055		GB13369	101.886		GB13070	24.114		GB13107	27.3368		GB12919	52.1785
GB12799	1218.93		GB12674	75.7272		GB13370	57.6531		GB13071	184.688		GB13109	27.672		GB12920	17.4827
GB12800	16.6252		GB12675	38.7892		GB13371	13.8217		GB13072	531.287		GB13110	216.302		GB12921	15.7049
GB12801	67.4901		GB12676	46.2806		GB13372	74.24		GB13073	91.7572		GB13111	40.3905		GB12922	24.5765
GB12802	19.7373		GB12677	56.9163		GB13375	317.857		GB13074	240.671		GB13112	56.6002		GB12924	16.973
GB12803	20.9424		GB12679	240.78		GB13378	60.7746		GB13075	17.8146		GB13114	20.4828		GB12925	66.9621
GB12804	10.2219		GB12680	100.205		GB13380	622.972		GB13077	10.5566		GB13115	58.1106		GB12926	31.3599
GB12806	20.5169		GB12681	248.049		GB13381	29.4135		GB13078	103.426		GB13117	107.389		GB12927	19.501
GB12807	48.4936		GB12683	25.6599		GB13382	15.9083		GB13082	53.2184		GB13118	42.7169		GB12931	32.1798
GB12808	63.908		GB12684	21.124		GB13384	12.0173		GB13085	79.5075		GB13119	70.8462		GB12932	70.9115
GB12813	48.0003		GB12685	26.6564		GB13386	34.7966		GB13087	27.5775		GB13124	27.6383		GB12934	24.4582
GB12814	94.672		GB12686	29.4833		GB13387	21.3496		GB13091	27.8323		GB13126	39.4208		GB12935	19.8883
GB12817	26.4717		GB12688	128.445		GB13388	90.302		GB13094	18.6452		GB13127	42.5323		GB12936	13.25
GB12819	96.2003		GB12691	926.081		GB13394	10.9749		GB13098	123.252		GB13130	15.0381		GB12937	179.136
GB12823	30.5683		GB12694	515.487		GB13395	118.375		GB13099	77.4499		GB13132	33.092		GB12939	33.785
GB12824	18.8954		GB12695	37.3743		GB13398	14.2121		GB13100	35.8394		GB13133	27.8626		GB12940	42.0465
GB12825	23.7659		GB12696	10.3802		GB13399	348.057		GB13101	111.692		GB13135	336.443		GB12942	71.6291
GB12827	131.614		GB12697	27.8678		GB13400	50.8457		GB13102	16.1092		GB13136	15.4066		GB12945	29.5407
GB12829	23.0976		GB12698	217.281		GB13401	40.5013		GB13104	190.676		GB13137	54.1056		GB12946	96.6122
GB12830	10.4105		GB12700	42.2046		GB13402	18.7153		GB13107	38.5329		GB13139	35.9022		GB12948	238.941
GB12831	24.8559		GB12702	46.0951		GB13404	77.0517		GB13108	14.6093		GB13140	256.463		GB12949	526.3
GB12832	44.5157		GB12703	162.23		GB13406	34.4802		GB13109	16.0029		GB13142	17.7183		GB12950	11.4945
GB12834	13.1568		GB12704	68.3773		GB13411	37.9344		GB13110	290.085		GB13144	21.36		GB12951	596.371
GB12835	27.0036		GB12706	77.4034		GB13413	18.3413		GB13111	51.6132		GB13145	17.1202		GB12952	16.8609
GB12837	20.2965		GB12707	47.8958		GB13415	72.6356		GB13112	44.3465		GB13152	11.5804		GB12953	177.796
GB12838	54.0936		GB12708	12.1963		GB13416	92.2593		GB13114	28.4376		GB13153	12.9275		GB12955	24.9463
GB12839	24.6477		GB12709	15.8275		GB13417	11.6762		GB13115	73.5433		GB13154	30.6484		GB12956	229.111
GB12840	120.394		GB12710	20.8201		GB13418	17.2075		GB13117	127.259		GB13156	21.3985		GB12957	17.0614
GB12841	380.897		GB12711	43.6479		GB13420	24.5724		GB13118	60.3877		GB13158	15.2821		GB12960	31.0624
GB12842	28.0952		GB12712	56.1902		GB13421	70.4372		GB13119	96.4835		GB13159	27.2774		GB12961	50.1936
GB12844	78.5161		GB12713	27.1238		GB13424	51.804		GB13120	14.1788		GB13160	284.819		GB12963	39.9033
GB12847	12.6142		GB12715	91.6411		GB13427	292.608		GB13124	56.8943		GB13164	41.6373		GB12964	16.6004
GB12849	10.2579		GB12717	106.165		GB13429	14.033		GB13126	39.8117		GB13165	20.8806		GB12965	21.6262
GB12850	33.9563		GB12718	106.511		GB13432	72.0304		GB13127	54.2069		GB13166	144.755		GB12966	17.9885
GB12854	25.9255		GB12719	17.7435		GB13434	29.3014		GB13129	10.2842		GB13168	87.5668		GB12967	15.0103
GB12855	464.122		GB12721	77.5785		GB13436	42.5621		GB13130	21.8726		GB13170	32.2433		GB12969	14.2933
GB12857	34.0963		GB12722	23.0247		GB13437	74.7496		GB13132	35.0842		GB13175	82.6937		GB12971	17.0369
GB12858	24.1766		GB12723	33.2402		GB13440	39.2355		GB13134	11.4602		GB13176	36.215		GB12975	33.2862
GB12860	149.025		GB12724	15.1255		GB13441	32.4686		GB13135	507.246		GB13179	86.5859		GB12976	50.3356
GB12862	13.351		GB12725	17.1037		GB13442	11.8254		GB13136	16.3408		GB13180	19.4826		GB12977	33.9756
GB12863	102.743		GB12727	172.553		GB13443	60.419		GB13137	50.2068		GB13182	10.9874		GB12978	18.5652
GB12865	72.99		GB12730	71.6498		GB13449	16.0526		GB13139	42.5793		GB13183	13.2396		GB12980	39.0177
GB12866	35.1776		GB12731	136.555		GB13451	33.0696		GB13140	202.548		GB13184	451.448		GB12981	18.9076
GB12867	23.1274		GB12732	277.567		GB13454	51.5907		GB13142	19.8639		GB13186	16.1002		GB12982	132.722
GB12870	77.6115		GB12733	93.7333		GB13456	11.164		GB13143	10.0572		GB13187	40.2486		GB12983	55.5703
GB12871	11.114		GB12734	78.1305		GB13458	111.742		GB13144	38.5404		GB13188	115.805		GB12985	115.713
GB12872	47.8294		GB12736	17.0195		GB13460	23.3707		GB13152	16.8522		GB13190	21.8834		GB12986	17.777
GB12873	12.5308		GB12737	44.6715		GB13461	10.8216		GB13153	22.0998		GB13191	17.9834		GB12987	10.752
GB12875	426.626		GB12738	122.798		GB13464	12.1969		GB13154	32.2487		GB13195	55.5195		GB12988	157.729
GB12876	55.4495		GB12739	47.9592		GB13467	71.0042		GB13156	25.0663		GB13196	29.9646		GB12989	34.4514
GB12878	21.8696		GB12740	13.8601		GB13469	118.931		GB13158	19.9181		GB13198	56.4283		GB12991	47.5974
GB12879	86.975		GB12741	121.179		GB13470	132.33		GB13159	64.0996		GB13199	126.565		GB12994	63.3885
GB12884	26.5827		GB12742	40.1977		GB13472	108.859		GB13160	40.6646		GB13203	15.0068		GB12995	65.3779
GB12886	12.289		GB12744	63.1463		GB13478	58.4288		GB13164	36.5349		GB13204	22.8715		GB12997	44.7743
GB12887	185.954		GB12746	66.0418		GB13479	23.7535		GB13165	16.6095		GB13206	12.9114		GB13000	98.7541
GB12888	30.1188		GB12747	98.2066		GB13480	11.1304		GB13166	166.045		GB13209	14.5513		GB13002	15.7574
GB12889	19.4547		GB12749	318.97		GB13483	19.9853		GB13168	103.638		GB13210	325.633		GB13003	23.5119
GB12891	50.5433		GB12750	147.905		GB13484	12.1391		GB13170	43.6222		GB13211	12.706		GB13004	379.431
GB12893	10.426		GB12752	59.5816		GB13487	21.2508		GB13171	13.7577		GB13214	71.8332		GB13005	74.4402
GB12894	29.737		GB12753	24.39		GB13488	19.0455		GB13175	98.0269		GB13215	29.4724		GB13009	36.4829
GB12895	13.7779		GB12754	17.4246		GB13489	23.2056		GB13176	42.8994		GB13216	19.9077		GB13010	20.5745
GB12898	29.6666		GB12756	24.4447		GB13492	23.2477		GB13179	84.0064		GB13220	121.573		GB13012	43.454
GB12899	63.2886		GB12758	13.0219		GB13495	30.1086		GB13180	12.4957		GB13222	51.74		GB13014	25.5524
GB12900	12.4292		GB12759	44.351		GB13497	48.0565		GB13183	12.0554		GB13223	4373.24		GB13015	82.9242
GB12902	68.3679		GB12760	50.4176		GB13499	245.724		GB13184	400.227		GB13224	66.8644		GB13017	86.0098
GB12904	17.7273		GB12761	42.7897		GB13501	12.9364		GB13186	20.7636		GB13225	10.7071		GB13018	15.1769
GB12905	15.1678		GB12762	40.4295		GB13503	19.4799		GB13187	33.206		GB13226	14.7568		GB13019	15.9056
GB12906	55.6583		GB12763	29.7661		GB13505	297.619		GB13188	123.564		GB13228	255.537		GB13021	10.2572
GB12907	53.592		GB12764	17.7433		GB13507	112.485		GB13190	40.6623		GB13229	28.6389		GB13022	25.7729
GB12908	46.2514		GB12765	10.1741		GB13508	227.739		GB13191	13.3416		GB13230	147.883		GB13023	53.9376
GB12909	19.8174		GB12767	46.3424		GB13510	21.4658		GB13195	70.7136		GB13231	344.108		GB13024	17.5697
GB12910	96.6883		GB12768	46.1252		GB13512	16.993		GB13196	62.2984		GB13236	585.95		GB13028	1282.29
GB12911	26.2619		GB12771	195.931		GB13514	62.4719		GB13197	16.4852		GB13237	68.1792		GB13031	42.8856
GB12913	402.766		GB12775	75.4945		GB13515	90.8386		GB13198	49.1577		GB13238	69.5364		GB13033	130.17
GB12914	17.0723		GB12776	51.8684		GB13518	161.05		GB13199	365.648		GB13239	112.015		GB13034	50.7788
GB12915	25.3094		GB12777	106.678		GB13519	35.4689		GB13203	24.3951		GB13240	56.053		GB13035	50.5431
GB12916	18.4494		GB12778	48.3041		GB13522	15.5642		GB13204	30.6079		GB13241	588.212		GB13037	433.4
GB12917	77.9255		GB12779	66.8909		GB13524	11.5424		GB13206	12.4205		GB13242	44.6211		GB13038	17.5678
GB12919	65.4852		GB12780	49.311		GB13526	78.1075		GB13210	317.697		GB13245	25.2787		GB13039	24.4949
GB12920	24.4778		GB12782	40.1706		GB13528	22.0009		GB13211	13.3277		GB13251	200.36		GB13042	19.4978
GB12921	21.1918		GB12784	140.574		GB13529	304.182		GB13214	99.3344		GB13253	35.4864		GB13043	63.0337
GB12922	14.3715		GB12785	40.1047		GB13530	11.5831		GB13216	10.1395		GB13254	14.6237		GB13044	58.0294
GB12924	20.0557		GB12786	28.218		GB13531	12.1584		GB13220	142.267		GB13255	12.8753		GB13045	66.7836
GB12925	64.5892		GB12788	59.6093		GB13532	21.3695		GB13222	60.3087		GB13256	30.1259		GB13046	34.8315
GB12926	22.7741		GB12789	31.1965		GB13533	13.1996		GB13223	3292.03		GB13257	42.495		GB13047	92.729
GB12927	29.1336		GB12793	67.8458		GB13535	50.7246		GB13224	72.2121		GB13259	19.5482		GB13048	44.0428
GB12930	12.4233		GB12795	636.545		GB13536	121.273		GB13225	10.8686		GB13262	40.4509		GB13049	154.691
GB12931	46.2548		GB12797	68.2786		GB13537	19.19		GB13226	17.4765		GB13263	571.445		GB13051	13.5716
GB12932	26.9404		GB12798	102.26		GB13540	214.583		GB13227	16.7521		GB13265	10.9124		GB13057	11.8047
GB12934	32.3785		GB12799	1554.48		GB13543	80.9343		GB13228	55.2419		GB13269	38.9916		GB13058	231.024
GB12935	27.6648		GB12800	22.9292		GB13546	96301.1		GB13229	14.6598		GB13271	53.1226		GB13059	37.256
GB12936	27.6236		GB12801	59.3683		GB13548	33.1249		GB13230	299.269		GB13272	56.0573		GB13060	131.429
GB12937	1157.26		GB12802	26.5254		GB13550	34.6982		GB13231	285.332		GB13273	19.0777		GB13062	14.0099
GB12939	45.7661		GB12803	33.1312		GB13551	141.129		GB13235	13.2314		GB13275	112.762		GB13063	102.639
GB12940	64.6675		GB12804	11.6034		GB13555	29.3826		GB13236	151.916		GB13277	22.4167		GB13066	26.0004
GB12942	65.3343		GB12806	33.7596		GB13556	57.5382		GB13237	82.5919		GB13278	41.4531		GB13067	13.8932
GB12945	34.8484		GB12807	64.623		GB13557	29.4431		GB13238	147.435		GB13280	12.2094		GB13068	34.9776
GB12946	100.444		GB12808	64.9654		GB13559	14.6577		GB13239	145.675		GB13283	19.7403		GB13070	22.9694
GB12948	322.964		GB12810	15.6375		GB13562	50.3624		GB13240	58.0921		GB13284	60.7884		GB13071	252.469
GB12949	342.858		GB12813	61.3152		GB13565	10.4052		GB13241	268.478		GB13285	539.137		GB13072	784.943
GB12950	39.3596		GB12814	125.981		GB13567	23.3745		GB13242	52.3371		GB13289	24.6627		GB13073	135.303
GB12951	455.993		GB12817	27.0982		GB13569	37.3964		GB13245	25.8443		GB13290	47.3221		GB13074	378.315
GB12952	51.408		GB12819	80.7923		GB13570	19.8266		GB13251	192.937		GB13291	77.2505		GB13075	20.8054
GB12953	124.493		GB12823	47.3842		GB13575	14.3238		GB13253	17.9556		GB13292	140.19		GB13076	10.7045
GB12955	30.5372		GB12824	20.1172		GB13576	11.0793		GB13254	16.8663		GB13295	25.1729		GB13078	108.021
GB12956	665.868		GB12825	29.2853		GB13577	30.2088		GB13255	12.7975		GB13297	72.3814		GB13082	86.8117
GB12957	24.1947		GB12827	176.793		GB13578	18.4773		GB13256	44.1866		GB13298	15.9408		GB13085	90.5964
GB12958	15.9618		GB12829	34.5567		GB13580	27.251		GB13257	72.6128		GB13300	29.1122		GB13087	30.5099
GB12960	42.6001		GB12830	14.9716		GB13582	22.2131		GB13258	10.4663		GB13302	27.5512		GB13091	53.3016
GB12961	180.673		GB12831	31.8734		GB13583	112.005		GB13259	29.8177		GB13304	53.306		GB13094	24.5525
GB12963	12.7222		GB12832	64.1305		GB13586	37.4032		GB13262	44.144		GB13308	35.1011		GB13098	75.0218
GB12964	29.3421		GB12835	30.5235		GB13588	16.3132		GB13263	241.925		GB13309	65.7564		GB13099	88.7396
GB12965	15.8149		GB12837	15.8783		GB13589	29.8668		GB13268	13.7494		GB13310	12.4381		GB13100	24.7845
GB12967	16.9453		GB12838	50.0812		GB13591	34.3912		GB13269	43.9577		GB13311	40.2431		GB13101	117.933
GB12969	14.8435		GB12839	37.5958		GB13592	32.0994		GB13271	62.2214		GB13313	17.8806		GB13102	13.8475
GB12970	10.4664		GB12840	119.732		GB13594	23.8786		GB13272	44.972		GB13315	12.2679		GB13104	210.535
GB12971	32.1196		GB12841	359.965		GB13595	41.251		GB13273	45.4924		GB13316	17.2414		GB13107	25.5306
GB12975	16.943		GB12842	36.521		GB13596	759.903		GB13275	130.39		GB13317	60.3375		GB13109	30.3586
GB12976	12.7727		GB12844	86.9011		GB13597	21.1291		GB13277	37.8135		GB13319	33.4619		GB13110	256.676
GB12977	34.7145		GB12847	23.0558		GB13599	245.9		GB13278	10.2386		GB13320	456.621		GB13111	41.2268
GB12978	30.1271		GB12849	10.3961		GB13600	30.7222		GB13280	16.9699		GB13321	22.2588		GB13112	50.192
GB12980	49.4809		GB12850	32.1197		GB13602	718.447		GB13283	26.6374		GB13322	24.9215		GB13114	20.7477
GB12981	28.4568		GB12851	13.9516		GB13605	17.8684		GB13284	52.1316		GB13323	35.418		GB13115	68.4263
GB12982	118.003		GB12854	25.5465		GB13610	72.7863		GB13285	16.3838		GB13324	109.39		GB13117	118.356
GB12983	18.3277		GB12855	785.409		GB13614	14.0965		GB13289	13.5704		GB13327	16.6222		GB13118	55.1759
GB12985	76.2688		GB12856	17.5335		GB13615	26.7633		GB13290	61.0145		GB13328	19.0394		GB13119	73.4265
GB12986	24.8166		GB12857	87.1332		GB13616	26.5607		GB13291	71.9935		GB13330	37.4085		GB13124	39.2685
GB12988	14.0664		GB12858	29.1316		GB13617	59.3927		GB13292	82.8945		GB13332	89.4635		GB13126	37.7838
GB12989	24.5422		GB12860	132.795		GB13618	11.1951		GB13295	27.0979		GB13333	10.1587		GB13127	52.7397
GB12991	59.3696		GB12862	21.7586		GB13619	184.286		GB13297	82.3856		GB13334	25.401		GB13130	15.0882
GB12993	16.5075		GB12863	185.823		GB13620	298.78		GB13300	34.4397		GB13335	48.5086		GB13132	31.9015
GB12994	52.1598		GB12865	58.8739		GB13621	118.811		GB13302	35.4278		GB13337	82.5446		GB13133	55.6726
GB12995	113.975		GB12866	39.846		GB13626	12.4681		GB13304	48.0424		GB13338	28.0313		GB13135	318.092
GB12997	18.3923		GB12867	34.4073		GB13627	23.0212		GB13309	78.0291		GB13341	19.8503		GB13136	20.1781
GB12998	10.6305		GB12870	112.617		GB13631	35.7015		GB13310	17.9193		GB13342	11.1824		GB13137	55.3888
GB13000	74.8987		GB12871	32.8792		GB13637	13.6857		GB13311	44.9071		GB13343	41.5489		GB13139	51.0974
GB13001	10.9043		GB12872	49.0436		GB13641	40.6392		GB13313	28.316		GB13344	96.5778		GB13140	247.359
GB13002	31.5097		GB12873	20.0582		GB13643	55.7617		GB13315	15.1138		GB13346	39.5053		GB13142	15.5224
GB13003	35.9836		GB12875	384.165		GB13646	10.2557		GB13317	63.7437		GB13347	40.8878		GB13144	35.0317
GB13004	229.537		GB12876	71.7944		GB13648	20.1708		GB13319	42.3941		GB13350	50.6763		GB13145	25.8127
GB13005	31.8347		GB12878	22.4765		GB13651	17.5221		GB13320	579.635		GB13351	1167.44		GB13152	15.5228
GB13009	46.3677		GB12879	101.108		GB13654	30.3216		GB13321	27.0492		GB13353	40.1357		GB13153	13.7216
GB13012	56.9625		GB12884	51.7079		GB13656	18.7921		GB13322	25.1843		GB13354	32.696		GB13154	41.1081
GB13014	21.4586		GB12886	12.3669		GB13658	4003.12		GB13323	30.7824		GB13359	26.735		GB13156	21.704
GB13015	102.494		GB12887	120.08		GB13659	18.3531		GB13324	110.658		GB13363	16.0805		GB13158	16.7368
GB13017	120.081		GB12888	43.0357		GB13661	10.5982		GB13327	32.7496		GB13365	11.5242		GB13159	39.2618
GB13018	28.4926		GB12889	33.7446		GB13662	24.302		GB13330	17.14		GB13366	31.8805		GB13160	227.69
GB13019	17.3775		GB12891	71.0075		GB13665	29.661		GB13331	13.3379		GB13368	1603.83		GB13161	11.8343
GB13021	18.1281		GB12893	14.7046		GB13667	11.8611		GB13332	37.626		GB13369	24.7393		GB13164	51.5497
GB13023	69.7173		GB12894	35.8928		GB13668	54.3908		GB13333	13.9053		GB13370	46.0023		GB13165	22.3806
GB13024	17.9882		GB12898	35.8336		GB13669	20.6108		GB13334	20.4042		GB13371	12.944		GB13166	232.936
GB13028	44.038		GB12899	76.6089		GB13671	34.4247		GB13335	41.1253		GB13372	107.513		GB13168	95.6926
GB13029	17.4919		GB12900	15.2969		GB13674	54.0571		GB13337	101.532		GB13375	405.978		GB13170	36.6886
GB13031	107.935		GB12902	108.355		GB13675	19.0086		GB13338	26.2846		GB13378	76.263		GB13175	62.8289
GB13032	14.5779		GB12904	34.502		GB13677	10.6846		GB13341	17.522		GB13379	10.1347		GB13176	42.0213
GB13033	170.782		GB12905	14.4675		GB13678	17.5844		GB13343	54.1305		GB13380	707.832		GB13179	90.294
GB13034	55.6458		GB12906	85.9562		GB13680	509.525		GB13344	162.361		GB13381	36.7851		GB13180	27.2414
GB13035	65.7492		GB12907	52.8408		GB13681	19.0356		GB13346	70.6861		GB13382	20.5004		GB13183	12.8439
GB13037	456.656		GB12908	44.6953		GB13683	16.4608		GB13347	35.0137		GB13384	11.6778		GB13184	408.871
GB13038	15.5647		GB12909	20.3337		GB13684	57.3357		GB13350	63.3829		GB13386	29.4351		GB13186	21.9729
GB13039	39.6103		GB12910	115.025		GB13685	23.0832		GB13354	16.9472		GB13387	26.5164		GB13187	42.1052
GB13040	18.738		GB12911	35.2654		GB13686	16.037		GB13359	37.6481		GB13388	77.4643		GB13188	135.09
GB13043	68.2524		GB12913	618.707		GB13688	273.893		GB13361	10.3473		GB13392	11.5142		GB13190	29.9887
GB13044	68.8868		GB12914	20.2786		GB13689	79.4572		GB13362	12.0637		GB13393	10.0784		GB13191	15.1422
GB13045	67.1469		GB12915	34.4584		GB13692	598.384		GB13363	22.1808		GB13394	11.3905		GB13195	61.8248
GB13047	122.453		GB12916	22.9741		GB13695	67.0507		GB13366	60.2141		GB13395	112.93		GB13196	31.4242
GB13048	42.8413		GB12917	137.955		GB13697	11.6172		GB13368	1343.51		GB13398	13.2225		GB13197	10.4059
GB13049	14.9449		GB12919	72.1901		GB13698	18.3667		GB13369	43.0717		GB13399	680.435		GB13198	47.1488
GB13051	17.5885		GB12920	30.1135		GB13699	86.7123		GB13370	50.6514		GB13400	48.7947		GB13199	171.532
GB13056	19.0057		GB12921	34.2333		GB13702	36.0006		GB13371	19.3001		GB13401	303.456		GB13203	19.9359
GB13057	77.1498		GB12922	22.5659		GB13703	19.1011		GB13372	136.221		GB13402	20.7796		GB13204	28.7568
GB13058	63.607		GB12924	25.6244		GB13704	10.3763		GB13375	415.218		GB13404	79.9306		GB13206	10.1528
GB13059	34.9342		GB12925	81.331		GB13708	28.7499		GB13378	73.0376		GB13406	50.114		GB13209	40.2397
GB13060	258.497		GB12926	35.725		GB13709	15.3848		GB13380	1324.57		GB13411	45.0098		GB13210	365.019
GB13061	10.7896		GB12927	44.3315		GB13714	10.438		GB13381	52.2014		GB13413	19.953		GB13211	11.7006
GB13062	40.0712		GB12929	13.2375		GB13715	146.31		GB13382	27.2956		GB13415	50.9784		GB13214	93.6541
GB13063	102.942		GB12930	15.71		GB13716	29.5133		GB13384	19.3013		GB13416	100.994		GB13215	26.127
GB13066	24.6204		GB12931	61.2049		GB13717	12.908		GB13386	35.9291		GB13418	25.1384		GB13216	23.0773
GB13067	19.0351		GB12932	34.8773		GB13718	16.8287		GB13387	37.1703		GB13420	26.7088		GB13220	133.585
GB13068	38.9716		GB12934	38.275		GB13719	33.5578		GB13388	144.365		GB13421	89.7021		GB13222	54.4152
GB13070	44.2563		GB12935	52.8784		GB13721	14.1256		GB13392	16.9036		GB13424	30.1755		GB13223	3682.84
GB13071	137.87		GB12936	12.408		GB13722	563.267		GB13393	13.1256		GB13425	19.675		GB13224	141.379
GB13072	750.595		GB12937	904.578		GB13723	48.118		GB13394	14.3063		GB13427	234.735		GB13225	13.0821
GB13073	108.445		GB12939	78.993		GB13724	29.9276		GB13395	123.578		GB13428	13.3703		GB13226	23.732
GB13074	448.699		GB12940	90.2343		GB13725	34.4821		GB13398	12.7789		GB13429	15.0809		GB13227	13.2758
GB13075	16.711		GB12942	68.8662		GB13727	36.8172		GB13399	114.045		GB13432	57.6445		GB13228	235.46
GB13076	16.3403		GB12943	11.2845		GB13728	24.2422		GB13400	64.1965		GB13434	31.0634		GB13229	46.7281
GB13077	15.7337		GB12945	42.7041		GB13729	18.1694		GB13401	10.2569		GB13436	56.7229		GB13230	181.667
GB13078	106.65		GB12946	95.284		GB13730	133.226		GB13402	28.8426		GB13437	54.6844		GB13231	379.234
GB13080	19.6174		GB12948	411.283		GB13731	588.684		GB13404	81.0737		GB13440	21.0767		GB13236	466.23
GB13082	72.6884		GB12949	609.903		GB13732	33.9319		GB13406	62.9884		GB13441	29.8733		GB13237	59.8874
GB13085	76.6083		GB12950	40.277		GB13733	15.7853		GB13411	50.5966		GB13442	13.414		GB13238	94.7477
GB13087	41.8166		GB12951	598.333		GB13735	46.4687		GB13413	17.1279		GB13443	23.6665		GB13239	134.421
GB13091	64.6056		GB12952	53.9735		GB13736	11.7608		GB13415	71.7926		GB13449	17.4177		GB13240	55.5245
GB13094	54.8751		GB12953	157.424		GB13739	10.0366		GB13416	101.137		GB13451	24.7255		GB13241	745.573
GB13099	97.8719		GB12955	43.1434		GB13740	15.3723		GB13417	10.8285		GB13454	76.5506		GB13242	41.318
GB13100	47.1855		GB12956	891.102		GB13741	943.377		GB13420	28.2626		GB13456	19.1624		GB13245	36.0597
GB13101	209.455		GB12957	31.5237		GB13742	40.1388		GB13421	90.9747		GB13458	152.582		GB13251	231.594
GB13102	22.2724		GB12958	43.6051		GB13743	54.871		GB13422	11.6136		GB13460	20.5379		GB13253	28.2845
GB13104	118.332		GB12959	11.2392		GB13744	23.9057		GB13424	38.14		GB13464	14.7954		GB13254	14.9924
GB13107	18.4333		GB12960	53.4687		GB13746	30.6166		GB13425	11.8645		GB13467	60.4358		GB13255	14.9433
GB13108	11.6152		GB12961	269.741		GB13747	23.6765		GB13427	301.647		GB13469	116.461		GB13256	35.706
GB13109	36.3653		GB12963	12.4372		GB13748	191.203		GB13428	16.562		GB13470	138.091		GB13257	62.3993
GB13110	295.301		GB12964	42.4668		GB13751	20.9818		GB13429	17.1616		GB13472	82.9103		GB13259	27.8012
GB13111	79.2761		GB12965	16.1513		GB13754	197.801		GB13431	12.2213		GB13473	687.222		GB13262	49.2801
GB13112	53.8023		GB12967	20.1976		GB13757	39.7028		GB13432	66.3853		GB13478	61.6893		GB13263	309.692
GB13114	35.6858		GB12968	12.3986		GB13758	14.8583		GB13434	35.3022		GB13479	25.389		GB13265	10.0735
GB13115	104.429		GB12969	12.2432		GB13759	165.551		GB13436	53.6987		GB13480	13.1687		GB13268	11.5182
GB13117	121.058		GB12970	11.1958		GB13760	12.619		GB13437	73.3969		GB13483	22.9343		GB13269	59.7563
GB13118	67.0163		GB12971	38.9898		GB13762	10.6966		GB13440	31.2524		GB13484	13.3612		GB13271	64.4414
GB13119	86.6914		GB12973	15.4528		GB13763	12.2861		GB13441	66.0308		GB13488	20.909		GB13272	58.0074
GB13120	80.978		GB12975	21.5011		GB13764	97.1303		GB13442	13.6976		GB13489	10.3843		GB13273	29.1334
GB13124	31.0306		GB12976	12.4369		GB13765	14.8384		GB13443	39.238		GB13492	59.8014		GB13275	113.204
GB13125	10.1189		GB12977	45.6285		GB13766	55.6474		GB13449	24.4784		GB13495	35.5701		GB13276	17.4912
GB13126	39.6233		GB12978	41.2871		GB13767	25.1857		GB13450	19.1154		GB13497	78.8028		GB13277	37.2587
GB13127	94.0779		GB12980	56.055		GB13769	38.9741		GB13451	26.6042		GB13499	213.384		GB13278	68.3932
GB13129	16.7789		GB12981	30.3077		GB13770	97.6198		GB13454	87.0776		GB13501	19.6522		GB13280	19.5867
GB13130	26.478		GB12982	212.45		GB13772	73.1713		GB13456	19.8406		GB13503	14.9529		GB13283	23.6901
GB13132	47.9621		GB12983	36.1872		GB13773	11.8785		GB13458	145.217		GB13505	247.447		GB13284	59.8411
GB13133	1550.46		GB12985	113.547		GB13774	33.1162		GB13464	19.5415		GB13507	198.005		GB13285	10.092
GB13134	15.5035		GB12986	28.9423		GB13775	21.6789		GB13467	67.7653		GB13508	297.321		GB13289	43.0433
GB13135	330.049		GB12988	15.0604		GB13776	97.9073		GB13469	125.303		GB13510	27.3632		GB13290	49.504
GB13136	27.3295		GB12989	37.1351		GB13777	110.175		GB13470	87.6683		GB13512	18.8977		GB13291	93.0517
GB13137	65.4715		GB12991	107.141		GB13779	22.8953		GB13472	122.995		GB13514	76.6349		GB13292	110.091
GB13139	47.9886		GB12993	20.7959		GB13780	11.1651		GB13473	23.9035		GB13515	80.2551		GB13295	28.141
GB13140	219.827		GB12994	66.8983		GB13782	41.5692		GB13478	59.4417		GB13516	10.112		GB13297	96.3874
GB13142	26.9875		GB12995	151.148		GB13783	37.7388		GB13479	36.7787		GB13518	44.4916		GB13299	10.8933
GB13143	14.2507		GB12996	10.7702		GB13786	17.5011		GB13480	13.1835		GB13519	65.1255		GB13300	41.2936
GB13144	29.9942		GB12997	23.8872		GB13788	321.341		GB13483	30.8699		GB13520	27.547		GB13302	37.358
GB13145	32.2418		GB12998	15.5163		GB13791	33036.8		GB13488	43.296		GB13522	19.1427		GB13304	43.1743
GB13152	42.7278		GB12999	10.7486		GB13792	17		GB13492	97.0366		GB13524	16.5314		GB13308	68.9506
GB13153	21.9818		GB13000	94.4601		GB13798	82.8458		GB13495	53.1683		GB13526	136.683		GB13309	79.7515
[truncated: 5,028 more rows]
