# Supplementary material for: The importance of tissue specificity for RNA-seq: highlighting the errors of composite structure extractions
Source: BMC Genomics. 2013 Aug 28;14:586. doi: 10.1186/1471-2164-14-586 (PMC3765781; doi:10.1186/1471-2164-14-586)
Supplement: Additional file 2: Table S2 — List of genes found to be expressed in the sting gland or digestive tract, but missing from the abdomen, or expressed in the abdomen, but missing from either the sting gland or digestive tract. Expression levels are in RPKM. [file 1471-2164-14-586-S2.xlsx]

## Sheet: Table S2
Sting (+) Abdomen (-)			Sting (-) Abdomen (+)			Digestive tract (+) Abdomen (-)			Digestive tract (-) Abdomen (+)
Gene	RPKM		Gene	RPKM		Gene	RPKM		Gene	RPKM
GB20020	977.919		GB14603	15613.6		GB14391	23.2		GB11681	1194.75
GB11943	699.913		GB13791	12565.1		GB19094	23.0698		GB19454	1161.07
GB12292	416.22		GB20070	11707.3		GB11351	21.5738		GB16806	939.366
GB10753	248.273		GB18334	11321.9		GB13487	21.2508		GB19832	747.815
GB12096	216.782		GB12203	9404.66		GB19643	20.5585		GB13473	687.222
GB10483	206.206		GB11280	8171.75		GB15651	19.8998		GB16631	631.39
GB11808	181.459		GB15611	7365.15		GB10593	19.5113		GB30366	537.245
GB10613	177.418		GB14784	6712.13		GB14480	19.338		GB14349	407.616
GB13193	174.674		GB30057	6284.84		GB15479	18.8196		GB16889	345.902
GB15429	151.606		GB13966	3402.82		GB19513	18.5515		GB17875	320.688
GB13455	123.698		GB13658	3011.22		GB19662	18.484		GB17959	315.195
GB16692	122.297		GB16201	2419.23		GB17981	17.9577		GB19132	302.925
GB14854	121.853		GB10441	2227.03		GB10348	17.6152		GB14424	277.715
GB13633	121.763		GB19394	1494.15		GB11136	16.8302		GB30494	253.527
GB30126	97.4447		GB16399	1483.66		GB15966	16.4923		GB11092	224.679
GB15635	97.0899		GB18312	1424.82		GB10993	16.384		GB15331	220.267
GB30196	94.8583		GB19022	1054.88		GB10404	16.1589		GB19850	217.806
GB30558	94.1103		GB15453	938.301		GB30406	16.0454		GB15179	215.012
GB16453	94.0073		GB17409	879.487		GB18789	15.9666		GB16582	214.859
GB11876	84.3266		GB18415	821.469		GB16617	15.7896		GB15055	201.733
GB13301	81.4207		GB11217	780.259		GB17369	15.7826		GB12538	197.045
GB13120	80.978		GB14609	770.224		GB11463	15.6949		GB30361	196.772
GB13057	77.1498		GB16298	726.293		GB11781	15.5991		GB11596	186.743
GB19871	74.0496		GB16021	718.49		GB13740	15.3723		GB11915	185.781
GB14550	69.9485		GB30578	664.37		GB12522	15.2937		GB10044	183.308
GB13740	65.5085		GB15116	650.828		GB12930	15.2783		GB12454	178.043
GB19987	65.4638		GB19006	593.961		GB17429	15.1189		GB16948	178.017
GB14067	65.0038		GB16450	572.683		GB17646	14.8769		GB12400	164.138
GB30015	64.6501		GB13263	571.445		GB12873	14.6718		GB17376	151.424
GB10443	63.8198		GB19099	568.545		GB12063	14.6586		GB11054	151.156
GB15810	62.503		GB14913	558.536		GB13235	14.6479		GB10674	147.378
GB18745	60.1706		GB17745	517.822		GB13268	14.5461		GB12679	144.515
GB16240	59.743		GB18676	496.739		GB15490	14.5233		GB12293	142.63
GB16462	59.3681		GB15518	491.699		GB16708	14.4105		GB12605	135.965
GB10341	58.7214		GB13184	451.448		GB10829	14.3959		GB16147	135.824
GB18443	57.4998		GB14594	446.252		GB17014	14.2659		GB16324	127.102
GB10348	56.0638		GB11273	428.547		GB16542	14.239		GB19961	126.888
GB30079	55.798		GB11588	414.77		GB12087	14.188		GB12319	124.26
GB19743	55.5244		GB12327	380.99		GB16495	14.1157		GB18459	117.398
GB19798	55.2203		GB10774	365.788		GB13614	14.0965		GB15691	116.723
GB14259	54.8051		GB13722	354.612		GB30230	14.0689		GB18820	114.84
GB15875	54.4321			2922.63		GB13819	14.051		GB16826	114.827
GB14381	51.3714		GB11499	329.953		GB11511	14.037		GB13587	111.085
GB10103	51.1828		GB14871	320.81		GB13871	13.9796		GB12121	108.711
GB30074	51.1092		GB18077	318.797		GB14377	13.8169		GB18512	107.431
GB19234	49.494		GB10222	316.124		GB20105	13.7508		GB14645	106.645
GB13542	49.094		GB17959	315.195		GB12719	13.7337		GB15084	101.552
GB14083	48.754		GB15371	304.773		GB14024	13.7104		GB19804	100.851
GB30406	46.9519		GB17481	304.557		GB10722	13.7067		GB18363	94.8719
GB10365	45.9999		GB13401	303.456		GB15455	13.6504		GB10995	94.0545
GB19966	45.9187		GB12158	293.607		GB15501	13.4054		GB12340	94.0003
GB16380	45.9132		GB12716	292.519		GB31001	13.3143		GB16807	92.7422
GB30570	45.6107		GB16787	280.998		GB18706	13.3077		GB10825	90.8842
GB30189	44.7097		GB18702	271.898		GB11276	13.2947		GB10047	86.3551
GB30027	44.1879		GB15176	263.525		GB14692	13.2679		GB11256	83.725
GB12409	43.6917		GB18899	252.427		GB10024	13.2608		GB15946	80.7448
GB16297	43.42		GB14634	251.018		GB16685	13.252		GB16913	80.7329
GB17758	43.1862		GB16410	235.98		GB12227	13.2234		GB18454	79.8992
GB10918	41.7748		GB15389	235.828		GB11070	13.205		GB18494	79.8282
GB11384	40.6844		GB17753	211.768		GB16032	13.0533		GB13852	74.9637
GB11940	40.4802		GB14105	211.595		GB15626	13.0169		GB19347	74.0659
GB20072	39.7638		GB16432	205.754		GB10197	12.9951		GB10860	70.2002
GB10161	39.1259		GB11314	205.158		GB13922	12.9724		GB11929	68.7702
GB19464	38.6672		GB15055	201.733		GB13019	12.9394		GB11409	68.4401
GB13358	38.262		GB12538	197.045		GB18181	12.8488		GB11703	66.5108
GB10661	38.1101		GB30361	196.772		GB10387	12.8045		GB16764	66.0053
GB12536	37.8065		GB13620	196.585		GB11849	12.8016		GB17354	65.7772
GB15988	37.7392		GB16016	196.039		GB10227	12.7964		GB30203	65.5215
GB15214	37.1147		GB12470	186.816		GB19958	12.7921		GB18962	61.9026
GB12404	36.7536		GB11915	185.781		GB11960	12.7705		GB19875	59.9051
GB10734	35.876		GB10044	183.308		GB16283	12.7692		GB14612	56.9837
GB30230	35.6922		GB12454	178.043		GB19199	12.7567		GB17588	56.9326
GB16894	35.6799		GB17257	173.885		GB15248	12.7197		GB15785	55.7364
GB20150	35.6638		GB18904	169.35		GB11009	12.7052		GB12054	55.6728
GB16461	35.6454		GB10905	162.514		mean	15.1358		GB12718	55.5883
GB10307	35.532		GB10855	162.005		GB19674	12.5447		GB16984	55.1205
GB18021	35.4292		GB16202	154.397		GB19074	12.5104		GB15500	54.895
GB11064	35.4287		GB17376	151.424		GB17532	12.4353		GB10568	54.8741
GB18733	35.3311		GB17011	142.891		GB17142	12.4122		GB12846	54.7601
GB30239	35.2356		GB15721	142.673		GB17121	12.3694		GB14824	53.9961
GB12195	35.0949		GB12293	142.63		GB14548	12.3604		GB17174	53.2952
GB12128	34.7697		GB19704	140.602		GB16700	12.3448		GB30100	52.8271
GB15042	34.4982		GB30149	139.904		GB11819	12.3405		GB14425	52.7799
GB14149	34.4809		GB30385	135.352		GB12555	12.3034		GB12725	51.893
GB10453	34.2459		GB18299	133.722		GB11176	12.2831		GB19783	51.5414
GB11361	34.1873		GB15759	132.437		GB11993	12.2474		GB10896	49.9595
GB16153	33.9923		GB20048	130.25		GB18215	12.1898		GB15696	49.9026
GB30028	33.7922		GB14657	128.693		GB30110	12.1485		GB16694	49.3054
GB15455	33.6522		GB12326	125.458		GB15927	12.1445		GB15498	47.4402
GB16165	33.4679		GB12535	121.103		GB15872	12.1237		GB17100	47.3892
GB11097	33.3082		GB17577	120.271		GB14536	12.1044		GB20014	47.2872
GB16389	33.076		GB12511	120.142		GB20090	12.09		GB17533	46.3788
GB16370	32.9193		GB18459	117.398		GB16044	12.0646		GB15517	45.4106
GB13357	32.8341		GB18820	114.84		GB15950	12.0539		GB10489	44.4199
GB11552	32.3452		GB15411	113.898		GB12271	11.9575		GB15548	44.27
GB13572	32.0642		GB16732	111.171		GB11422	11.9412		GB19207	43.6422
GB14801	31.6112		GB11278	108.93		GB14726	11.8804		GB11769	41.759
GB16793	31.4687		GB12121	108.711		GB14411	11.8704		GB13353	40.1357
GB14592	31.4278		GB18512	107.431		GB15042	11.8269		GB13606	39.3458
GB11612	31.1279		GB14190	106.892		GB13197	11.8093		GB17035	38.8588
GB16174	30.9929		GB13551	106.384		GB30297	11.8015		GB14826	38.5649
GB16231	30.9539		GB18646	105.859		GB17527	11.7922		GB11945	37.6052
GB17817	30.91		GB16769	100.823		GB12479	11.7805		GB19169	37.6001
GB15303	30.7893		GB14667	97.7862		GB16250	11.7788		GB10377	36.9302
GB11987	30.2513		GB19862	95.5589		GB11102	11.7675		GB30378	36.4614
GB12399	29.761		GB12033	95.4663		GB17071	11.7585		GB18360	36.2887
GB13895	29.7532		GB18363	94.8719		GB18502	11.7439		GB19265	35.9881
GB16542	29.614		GB12340	94.0003		GB11538	11.7264		GB18313	35.5673
GB11265	29.5927		GB12896	93.1001		GB18985	11.7053		GB11154	35.5232
GB10209	29.4884		GB16807	92.7422		GB13417	11.6762		GB13308	35.1011
GB12742	29.4123		GB10825	90.8842		GB10271	11.6687		GB30165	35.0183
GB17597	29.2441		GB19401	89.5488		GB18227	11.6253		GB13879	34.9974
GB17059	29.2419		GB13626	89.1969		GB13267	11.5588		GB18148	34.532
GB17655	29.2253		GB16800	88.4103		GB19655	11.5407		GB19056	33.8765
GB11376	29.1654		GB19302	88.3441		GB12722	11.4128		GB16683	33.7813
GB16711	29.1354		GB10793	87.1688		GB11475	11.4024		GB15524	33.669
GB15068	28.9908		GB14749	86.7486		GB18092	11.383		GB30572	33.1287
GB19350	28.7918		GB10047	86.3551		GB11636	11.3467		GB10088	32.7084
GB11102	28.7582		GB12751	85.4637		GB11721	11.326		GB11508	32.3481
GB30026	28.4111		GB16709	82.6825		GB17516	11.3255		GB13622	32.2598
GB11565	28.3995		GB15946	80.7448		GB13895	11.2926		GB15461	32.1019
GB17393	28.2524		GB19262	80.6451		GB19929	11.2399		GB13042	31.7879
GB14540	28.0367		GB18454	79.8992		GB30173	11.2332		GB18543	31.2939
GB11608	28.0322		GB13098	76.525		GB13618	11.1951		GB30023	30.981
GB19877	27.9406		GB18672	75.0384		GB14837	11.149		GB18489	30.8898
GB19216	27.9203		GB14812	74.9898		GB19517	11.1444		GB12279	30.8619
GB18668	27.9146		GB19347	74.0659		GB12072	11.1442		GB11153	30.6984
GB16287	27.8994		GB11149	72.9318		GB16820	11.1307		GB19107	30.234
GB12245	27.804		GB13874	72.8416		GB14805	11.1153		GB30232	29.9488
GB17142	27.3193		GB14001	71.0977		GB15630	11.112		GB18918	29.7079
GB11664	27.2569		GB14169	70.592		GB15521	11.0934		GB18376	29.6246
GB14141	27.2084		GB18947	69.7064		GB11565	11.0835		GB13215	29.4724
GB13612	27.1391		GB11409	68.4401		GB12478	11.0185		GB30380	29.3252
GB16974	27.115		GB19027	66.9079		GB11953	11.0018		GB14642	28.5099
GB10599	27.0039		GB17354	65.7772		GB12261	10.9797		GB12347	28.5056
GB17760	26.9926		GB20058	65.3342		GB15150	10.9669		GB19192	28.0674
GB17532	26.9523		GB12008	64.9646		GB19409	10.9665		GB13133	27.8626
GB18880	26.9475		GB11111	64.3323		GB12763	10.9562		GB13520	27.547
GB19674	26.937		GB14047	63.026		GB11175	10.9488		GB18895	27.4136
GB11142	26.9366		GB19017	62.9831		GB16835	10.9373		GB10644	27.4069
GB19620	26.8578		GB10664	62.1883		GB19350	10.9126		GB10334	27.2814
GB10476	26.7416		GB15672	61.8034		GB14815	10.8962		GB13813	27.2214
GB15275	26.65		GB14487	61.7382		GB13461	10.8216		GB11089	26.9314
GB15407	26.6178		GB11007	61.421		GB12099	10.8057		GB15398	26.4787
GB12225	26.5557		GB18422	61.0358		GB18510	10.7885		GB18284	26.3794
GB10261	26.501		GB19875	59.9051		GB17393	10.7627		GB14519	26.3497
GB14319	26.4888		GB13764	59.0696		GB18614	10.7624		GB19488	26.2109
GB14263	26.4674		GB17588	56.9326		GB14933	10.7597		GB19981	25.9207
GB13325	26.4195		GB12190	55.9269		GB18456	10.7392		GB19424	25.8607
GB10603	26.3646		GB12054	55.6728		GB20126	10.7282		GB12859	25.8241
GB10923	26.3422		GB14148	55.1373		GB15929	10.7279		GB10110	25.8184
GB19142	26.1347		GB16984	55.1205		GB10734	10.7124		GB13790	25.6271
GB14264	25.9714		GB16809	54.9414		GB19688	10.7117		GB16825	25.3086
GB11852	25.9667		GB12846	54.7601		GB18193	10.7101		GB10520	24.9883
GB17972	25.8249		GB15135	54.3902		GB16990	10.6868		GB10168	24.8268
GB30010	25.7532		GB11812	54.0411		GB18007	10.6083		GB17058	24.7075
GB16708	25.7386		GB11603	53.625		GB16036	10.6061		GB11340	24.6458
GB18479	25.669		GB30087	53.3557		GB16061	10.6024		GB10820	24.5417
GB14332	25.447		GB16600	52.9596		GB14212	10.6002		GB10978	24.2269
GB14726	25.3706		GB12394	52.9235		GB17794	10.5913		GB18079	23.9952
GB14085	25.2755		GB10157	52.7475		GB19749	10.5855		GB11990	23.8793
GB16271	25.1705		GB12885	52.4091		GB14236	10.5779		GB19652	23.8379
GB12599	25.1095		GB17220	51.5998		GB11376	10.5405		GB11801	23.509
GB13568	25.0647		GB17017	50.1055		GB13040	10.4811		GB10576	23.4827
GB16512	24.9465		GB19693	49.6583		GB14530	10.4704		GB12185	23.2385
GB17673	24.7616		GB14051	47.554		GB13565	10.4052		GB14044	23.1694
GB18581	24.7399		GB12710	47.5251		GB15610	10.3999		GB16742	23.1213
GB19028	24.7197		GB15498	47.4402		GB10236	10.3973		GB11358	23.0648
GB10768	24.6265		GB12903	47.4183		GB19093	10.3935		GB11950	23.024
GB14722	24.6004		GB10511	47.1368		GB17695	10.3894		GB19214	22.9807
GB10908	24.5133		GB11580	46.5877		GB14272	10.3689		GB16675	22.9127
GB12202	24.4527		GB17533	46.3788		GB10391	10.3637		GB16760	22.5293
GB10665	24.3558		GB15517	45.4106		GB14472	10.3633		GB13277	22.4167
GB30549	24.3269		GB13518	44.4916		GB16155	10.3541		GB12006	22.0117
GB18748	24.3099		GB15548	44.27		GB18110	10.3416		GB30577	21.6707
GB10593	24.0033		GB15673	43.7379		GB14288	10.3056		GB17395	21.5899
GB19669	23.9834		GB19303	43.633		GB11618	10.292		GB14171	21.5079
GB30297	23.9137		GB13046	43.5618		GB10136	10.287		GB11607	21.3047
GB15293	23.8882		GB19753	43.4336		GB15930	10.2803		GB12857	20.9936
GB15950	23.8328		GB17253	42.7747		GB11851	10.2701		GB16277	20.9437
GB16330	23.7585		GB16838	42.6573		GB17415	10.269		GB17030	20.8874
GB12613	23.7238		GB13257	42.495		GB14062	10.2296		GB13979	20.8831
GB11078	23.7153		GB16697	42.0695		GB18525	10.211		GB19828	20.5893
GB30544	23.6698		GB19937	41.5939		GB13171	10.2067		GB12819	20.482
GB18789	23.4886		GB13278	41.4531		GB10885	10.2009		GB15468	20.4059
GB14641	23.384		GB30371	40.445		GB19138	10.1978		GB12782	20.3515
GB17752	23.3684		GB18435	39.8099		GB17119	10.1975		GB15234	20.2906
GB18110	23.2467		GB13606	39.3458		GB11359	10.1706		GB11027	20.2391
GB16988	23.2347		GB14329	39.0314		GB12544	10.1599		GB10507	20.2333
GB16929	23.193		GB17035	38.8588		GB16808	10.0847		GB30350	20.0647
GB19034	23.1845		GB15027	37.9097		GB16231	10.0654		GB14566	19.9561
GB19358	23.106		GB11945	37.6052		GB16966	10.0598		GB18268	19.756
GB15595	23.0843		GB19500	37.4071		GB13739	10.0366		GB19761	19.6898
GB16727	23.0751		GB14306	36.3997					GB17716	19.6852
GB18157	22.9476		GB11122	36.2297					GB13425	19.675
GB18781	22.872		GB19265	35.9881					GB15020	19.5693
GB12161	22.8454		GB14775	35.7243					GB10537	19.4875
GB14581	22.6813		GB12206	35.4354					GB13180	19.4826
GB12602	22.5837		GB19088	35.3829					GB30476	19.3794
GB13235	22.5163		GB15992	34.6258					GB15410	19.3639
GB13208	22.5152		GB18148	34.532					GB14632	19.3105
GB10440	22.4599		GB14611	34.0157					GB11241	18.8426
GB11705	22.4439		GB12714	33.9538					GB16897	18.8175
GB19269	22.3904		GB12313	33.8819					GB30266	18.8034
GB18215	22.3329		GB19999	33.7286					GB12629	18.7969
GB14528	22.242		GB16836	33.118					GB16085	18.755
GB16058	22.2272		GB14520	33.0943					GB12926	18.7227
GB19199	22.1952		GB11579	32.8681					GB14457	18.711
GB30535	22.1731		GB13042	31.7879					GB14486	18.6931
mean	52.4313		GB19617	31.19					GB15549	18.6844
GB11475	22.0797		GB10386	31.1851					GB15536	18.6824
GB10379	22.0404		GB16223	31.0062					GB11357	18.6163
GB16032	21.9599		GB19107	30.234					GB14489	18.533
GB14412	21.9597		GB13215	29.4724					GB16780	18.4934
GB19074	21.9485		GB14107	29.3776					GB12707	18.4854
GB17878	21.9363		GB30380	29.3252					GB12888	18.4212
GB17770	21.8618		GB10171	29.1751					GB19921	18.4206
GB10433	21.8099		GB16234	28.8974					GB17582	18.3401
GB19682	21.7993		GB10067	28.7661					GB15760	18.2949
GB19964	21.7751		GB19159	28.6501					GB18834	18.2767
GB18510	21.7665		GB15887	28.6253					GB10766	18.0827
GB12449	21.7517		GB18224	28.3937					GB15546	18.0506
GB15890	21.7235		GB11695	28.2015					GB11544	17.9925
GB16495	21.7185		GB19192	28.0674					GB12829	17.9647
GB15474	21.6862		GB14426	27.8435					GB17426	17.8304
GB13276	21.6692		GB10764	27.6891					GB18022	17.8067
GB17335	21.6394		GB19706	27.6576					GB16623	17.7253
GB15715	21.5233		GB19181	27.5089					GB19925	17.7196
GB17172	21.5001		GB10644	27.4069					GB18651	17.5908
GB20022	21.4648		GB16548	27.283					GB11391	17.5579
GB30377	21.4339		GB14111	26.3797					GB16214	17.5052
GB14225	21.3688		GB19488	26.2109					GB10952	17.3697
GB11721	21.3647		GB19981	25.9207					GB19529	17.3656
GB17483	21.3636		GB12859	25.8241					GB11688	17.2033
GB16545	21.3457		GB19788	25.5105					GB18282	17.1232
GB14078	21.2538		GB17070	25.148					GB18762	17.1199
GB10540	21.2423		GB10520	24.9883					GB19201	17.1191
GB16887	21.2407		GB11152	23.576					GB11773	17.1008
GB20141	21.2271		GB11752	23.5314					GB12101	16.8032
GB18860	21.1963		GB11801	23.509					GB19364	16.7799
GB17525	21.191		GB30482	23.2065					GB15963	16.7621
GB13422	21.1198		GB11950	23.024					GB15075	16.7324
GB11673	21.0663		GB15246	22.8548					GB16677	16.7117
GB19304	21.0344		GB15934	22.8471					GB12509	16.684
GB30043	21.0337		GB19475	22.7313					GB15907	16.6402
GB17183	21.0179		GB14765	22.5211					GB15898	16.6102
GB16991	21.015		GB18807	22.3683					GB16710	16.5012
GB14869	20.9391		GB11828	22.2611					GB17135	16.4248
GB18810	20.931		GB12006	22.0117					GB17517	16.303
GB17936	20.8886		GB20040	21.9938					GB11458	16.2736
GB11474	20.8568		GB11581	21.6836					GB10285	16.2612
GB13268	20.8429		GB17395	21.5899					GB15264	16.2513
GB14887	20.8225		GB16591	21.39					GB12597	16.1785
GB12365	20.6889		GB17063	21.3267					GB19807	16.1521
GB13554	20.6843		GB17509	21.1428					GB18317	16.014
GB11359	20.6765		GB13460	20.5379					GB19246	15.9778
GB10932	20.6291		GB11350	20.4215					GB15188	15.9589
GB14846	20.6114		GB15468	20.4059					GB30471	15.9511
GB17829	20.589		GB10394	20.4037					GB13298	15.9408
GB13940	20.5421		GB16528	20.3612					GB10095	15.9198
GB12806	20.5169		GB16672	20.2847					GB18615	15.9005
GB16022	20.4987		GB17844	20.2634					GB17224	15.8962
GB14932	20.4944		GB10055	20.2177					GB11639	15.8665
GB14867	20.3969		GB30350	20.0647					GB13933	15.8385
GB17276	20.3781		GB18684	20.0305					GB17573	15.787
GB10322	20.3374		GB19116	19.7822					GB11817	15.7763
GB12837	20.2965		GB18268	19.756					GB18913	15.7745
GB11732	20.2042		GB13501	19.6522					GB10004	15.6803
GB10981	20.1737		GB11172	19.5628					GB17162	15.659
GB15380	20.0848		GB30476	19.3794					GB18744	15.5788
GB14165	20.0535		GB15410	19.3639					GB15790	15.5771
GB15297	20.0501		GB16156	19.3507					GB12975	15.5728
GB18985	20.0305		GB14457	18.711					GB30037	15.5675
GB17250	20.016		GB14486	18.6931					GB17263	15.5515
GB13417	20.0155		GB19170	18.6581					GB30001	15.5338
GB30110	20.0141		GB10982	18.4154					GB17663	15.5241
GB12728	19.9805		GB18484	18.1341					GB18851	15.4927
GB19520	19.9366		GB15546	18.0506					GB11170	15.4797
GB18852	19.9089		GB18875	17.8142					GB13598	15.442
GB10049	19.8641		GB16214	17.5052					GB17995	15.4397
GB18141	19.8629		GB15330	17.2861					GB16767	15.4267
GB16355	19.8014		GB16364	17.2848					mean	73.3176
GB13690	19.7978		GB15514	17.2449					GB16291	15.3526
GB12433	19.7855		GB13316	17.2414					GB14145	15.3093
GB19110	19.7843		GB14265	17.2269					GB19160	15.307
GB13971	19.7634		GB19665	17.1907					GB13158	15.2821
GB14512	19.7253		GB18762	17.1199					GB10504	15.1129
GB11848	19.7195		GB30417	17.016					GB10184	15.0978
GB11060	19.6924		GB11493	16.633					GB19784	15.0822
GB15403	19.6665		GB14571	16.4737					GB16482	15.0665
GB16036	19.6397		GB10586	16.4718					GB19052	15.0359
GB19581	19.6239		GB19547	16.4578					GB11982	15.0326
GB13080	19.6174		GB13537	16.357					GB30267	15.0008
GB15501	19.6126		GB17517	16.303					GB14671	14.9793
GB17210	19.6011		GB13807	16.2326					GB19666	14.9738
GB17403	19.5321		GB18089	16.1942					GB10229	14.9633
GB30552	19.5212		GB12597	16.1785					GB14875	14.953
GB16620	19.5127		GB14822	16.1673					GB10375	14.9521
GB15190	19.5025		GB16681	16.1389					GB12641	14.9477
GB10983	19.4971		GB16437	16.0239					GB10942	14.9133
GB14290	19.4841		GB12545	15.8567					GB18562	14.9103
GB15124	19.4781		GB11196	15.8456					GB16012	14.8957
GB12889	19.4547		GB12518	15.8063					GB12753	14.8369
GB19853	19.435		GB13010	15.73					GB18523	14.8073
GB12072	19.322		GB10821	15.7286					GB12100	14.7847
GB14208	19.3025		GB19592	15.6649					GB13833	14.7267
GB10719	19.2991		GB10280	15.6291					GB20102	14.7112
GB30047	19.2739		GB17663	15.5241					GB11725	14.7094
GB16044	19.2669		GB12709	15.2568					GB20028	14.6826
GB15529	19.199		GB10184	15.0978					GB18894	14.681
GB30581	19.1876		GB19052	15.0359					GB13845	14.6656
GB17143	19.1514		GB13503	14.9529					GB16857	14.6397
GB12582	19.1158		GB18562	14.9103					GB16242	14.594
GB10559	19.1031		GB18171	14.8113					GB17543	14.5554
GB15941	19.0602		GB13053	14.8047					GB13209	14.5513
GB13067	19.0351		GB15970	14.7758					GB14011	14.5184
GB13279	19.015		GB17410	14.68					GB19690	14.5089
GB15279	19.0098		GB13845	14.6656					GB15173	14.4502
GB13056	19.0057		GB14379	14.6633					GB14721	14.3992
GB10570	19.0003		GB16857	14.6397					GB30473	14.3495
GB16847	18.9911		GB16170	14.6095					GB14037	14.3116
GB20096	18.975		GB13714	14.4144					GB17685	14.2938
GB15249	18.9465		GB30384	14.28					GB19383	14.2873
GB12491	18.8973		GB18480	14.2687					GB30238	14.2642
GB14755	18.8016		GB11539	14.2399					GB11784	14.2401
GB13040	18.738		GB15741	14.2347					GB15235	14.2331
GB15955	18.737		GB12552	14.1968					GB15169	14.2188
GB17371	18.7165		GB10976	14.0883					GB11550	14.2166
GB16417	18.6092		GB12781	14.0314					GB12517	14.2165
GB11349	18.6014		GB13613	13.9509					GB12552	14.1968
GB18525	18.5807		GB17441	13.9095					GB16027	14.1922
GB14933	18.5714		GB14027	13.8844					GB19217	14.186
GB15001	18.5569		GB15295	13.8606					GB14586	14.1456
GB19655	18.5176		GB13931	13.8455					GB10009	14.1146
GB18018	18.5068		GB18976	13.6809					GB19225	14.1056
GB17032	18.5044		GB10233	13.6648					GB10976	14.0883
GB19227	18.5014		GB17486	13.5685					GB18842	14.0756
GB30041	18.4407		GB11754	13.4519					GB11514	14.0557
GB10877	18.4234		GB16643	13.3599					GB16516	14.0517
GB16704	18.3976		GB16031	13.3388					GB15064	14.0384
GB18202	18.3939		GB16642	13.3053					GB12781	14.0314
GB11422	18.3861		GB13022	13.2392					GB19543	14.0158
GB14146	18.3222		GB12348	13.2174					GB14270	14.0011
GB15412	18.3175		GB11259	13.1802					GB18029	14.0009
GB12271	18.2931		GB12874	13.0185					GB11813	13.9926
GB11101	18.2609		GB18135	12.9784					GB11847	13.9837
GB19894	18.2422		GB16092	12.896					GB19174	13.9634
GB15484	18.1984		GB16038	12.8589					GB18883	13.959
GB17381	18.176		GB10730	12.8258					GB13613	13.9509
GB19097	18.1744		GB16227	12.773					GB14069	13.9266
GB11994	18.1684		GB15007	12.7201					GB12986	13.9184
GB18398	18.0595		GB15177	12.6677					GB12624	13.9133
GB19020	18.0478		GB12765	12.64					GB17522	13.911
GB12483	18.0312		GB12966	12.6375					GB14286	13.8718
GB12763	18.0163		GB14559	12.5787					GB30204	13.8542
GB14643	17.9842		GB14679	12.5582					GB12736	13.7927
GB17437	17.9551		GB15002	12.5582					GB18830	13.7884
GB16990	17.9547		GB14399	12.5555					GB15980	13.7278
GB15659	17.9414		GB17911	12.5242					GB13573	13.689
GB10136	17.8775		GB17903	12.5028					GB18976	13.6809
GB11070	17.8738		GB11088	12.492					GB16736	13.669
GB13997	17.8713		GB14659	12.409					GB17226	13.6452
GB17277	17.8682		GB15765	12.4044					GB10828	13.6292
GB11129	17.8618		GB16455	12.3858					GB17935	13.6176
GB17835	17.829		GB18032	12.3777					GB14598	13.5785
GB14861	17.801		GB19998	12.365					GB17486	13.5685
GB14003	17.7985		GB15278	12.3557					GB19076	13.4874
GB17884	17.7819		GB19679	12.2774					GB11754	13.4519
GB14227	17.7635		GB11411	12.2721					GB19001	13.4514
GB16654	17.7553		GB19147	12.1921					GB17128	13.4281
GB14858	17.7452		GB15531	12.108					GB19148	13.3952
GB11882	17.7369		GB15258	12.0526					GB13953	13.388
GB11593	17.7354		GB16653	11.995					GB18405	13.3759
GB16712	17.7302		GB19905	11.9837					GB13428	13.3703
GB12904	17.7273		GB18966	11.9255					GB16031	13.3388
GB13607	17.7178		GB14416	11.9208					GB18201	13.3242
GB10700	17.7162		GB14134	11.9039					GB14170	13.2811
GB11021	17.713		GB30486	11.844					GB12967	13.2704
GB30000	17.6437		GB18803	11.8062					GB17927	13.2582
GB14291	17.6204		GB18468	11.7126					GB13022	13.2392
GB19521	17.6092		GB30333	11.6541					GB19237	13.234
GB16861	17.5932		GB13365	11.5242					GB19284	13.1968
GB17320	17.5922		GB10526	11.5178					GB11259	13.1802
GB15076	17.5882		GB15329	11.4797					GB18767	13.173
GB11328	17.5795		GB12987	11.4317					GB10880	13.15
GB18602	17.5692		GB18533	11.4087					GB14488	13.1251
GB18971	17.5249		GB13830	11.3778					GB12668	13.1211
GB13029	17.4919		GB13705	11.3317					GB15191	13.0546
GB10459	17.474		GB15964	11.2511					GB18041	13.0316
GB30553	17.448		GB12378	11.1779					GB19486	13.0198
GB11477	17.4238		GB10533	11.0692					GB17725	12.9872
GB12559	17.4011		GB16039	11.0544					GB16285	12.9765
GB16331	17.3897		GB17788	11.0536					GB12052	12.9752
GB13019	17.3775		GB14991	10.8493					GB18015	12.957
GB16061	17.377		GB11105	10.8461					GB11600	12.9569
GB13946	17.3642		GB10212	10.7528					GB12576	12.8993
GB10236	17.3436		GB17247	10.6578					GB18306	12.8885
GB11964	17.3395		GB19352	10.6392					GB11012	12.8791
GB12490	17.3205		GB16262	10.6328					GB18418	12.8788
GB11175	17.3194		GB10499	10.5439					GB16307	12.8301
GB14827	17.3192		GB15344	10.521					GB10730	12.8258
GB13657	17.2748		GB10595	10.5199					GB10112	12.8249
GB10164	17.2157		GB13957	10.3753					GB14712	12.8171
GB19393	17.2013		GB12419	10.2905					GB18972	12.8124
GB17703	17.1603		GB18340	10.2625					GB16227	12.773
GB13819	17.0729		GB20130	10.214					GB10954	12.7679
GB11953	17.068		GB19838	10.1922					GB14055	12.761
GB14845	17.066		GB16594	10.1765					GB10578	12.7174
GB16250	17.0229		GB17812	10.1484					GB10610	12.7047
GB10680	17.0053		GB19086	10.136					GB16954	12.6933
GB17415	16.9631		GB18474	10.1248					GB19187	12.6872
GB12286	16.9586		GB19140	10.0633					GB11631	12.6809
GB10749	16.891		GB19468	10.022					GB30200	12.6519
GB17014	16.8576								GB14402	12.6386
GB12585	16.8307								GB16679	12.5896
GB16588	16.8292								GB10634	12.5832
GB15644	16.8245								GB14679	12.5582
GB18687	16.8108								GB15002	12.5582
GB11186	16.803								GB14399	12.5555
GB12099	16.8001								GB11870	12.5539
GB13608	16.7978								GB11865	12.5415
GB15583	16.7961								GB17911	12.5242
GB17189	16.7936								GB18776	12.5114
GB19814	16.7853								GB16144	12.493
GB18040	16.7838								GB16641	12.4598
GB13129	16.7789								GB11405	12.436
GB18887	16.7643								GB15765	12.4044
GB13871	16.7582								GB11513	12.3955
GB11490	16.7362								GB18032	12.3777
GB11194	16.6988								GB16113	12.359
GB18742	16.6817								GB16995	12.358
GB11995	16.6791								GB19324	12.2833
GB14695	16.6776								GB11411	12.2721
GB10799	16.6494								GB13315	12.2679
GB14160	16.6486								GB16719	12.236
GB16218	16.613								GB17605	12.2234
GB14952	16.6011								GB12684	12.1637
GB16135	16.6								GB16818	12.1185
GB14696	16.5917								GB15531	12.108
GB30073	16.541								GB30420	12.0733
GB19346	16.5226								GB15258	12.0526
GB12016	16.5206								GB19800	12.0355
GB12993	16.5075								GB11985	12.0227
GB16258	16.507								GB15677	12.0123
GB30122	16.4987								GB16653	11.995
GB14548	16.4477								GB19905	11.9837
GB11618	16.441								GB18416	11.9792
GB11977	16.438								GB16159	11.9645
GB11415	16.4337								GB17587	11.9416
GB16442	16.4266								GB18966	11.9255
GB18410	16.41								GB19502	11.9253
GB17071	16.4091								GB14167	11.9169
GB15310	16.3965								GB14134	11.9039
GB13500	16.3897								GB17361	11.8863
GB10805	16.3653								GB30163	11.8846
GB16832	16.346								GB19747	11.8843
GB13076	16.3403								GB18832	11.8709
GB18855	16.3343								GB17909	11.8689
GB12722	16.3184								GB19483	11.8665
GB19675	16.2718								GB19092	11.838
GB30306	16.2424								GB15319	11.8215
GB11108	16.1802								GB11823	11.8167
GB17151	16.1706								GB18803	11.8062
GB13474	16.1657								GB14232	11.7596
GB15851	16.1651								GB17194	11.7464
GB18545	16.1571								GB10449	11.741
GB11792	16.1449								GB15159	11.7134
GB10748	16.1416								GB10223	11.7039
GB12244	16.1369								GB11896	11.7034
GB15538	16.1316								GB12516	11.6865
GB15828	16.116								GB16827	11.672
GB14310	16.0945								GB16845	11.6481
GB12299	16.0902								GB14974	11.6408
GB30564	16.0717								GB11112	11.6276
GB19411	16.0675								GB11402	11.5791
GB11141	16.0533								GB14630	11.5684
GB13218	16.0479								GB18247	11.5679
GB14654	16.0444								GB15385	11.5495
GB16139	16.0364								GB11623	11.5324
GB19948	16.0262								GB18426	11.531
GB14472	16.012								GB12132	11.5292
GB20157	15.9988								GB19036	11.5264
GB14635	15.9973								GB13365	11.5242
GB12958	15.9618								GB18458	11.5237
GB19417	15.9548								GB16048	11.5187
GB16966	15.9211								GB14443	11.5154
GB13739	15.911								GB13392	11.5142
GB17098	15.8897								GB12414	11.4807
GB16486	15.8854								GB20092	11.4796
GB14532	15.8844								GB10791	11.4733
GB14999	15.8824								GB19571	11.4637
GB14805	15.8705								GB19931	11.4535
GB19568	15.8691								GB12210	11.4453
GB30065	15.8361								GB17885	11.4447
GB16976	15.8315								GB12987	11.4317
GB13461	15.8281								GB19992	11.4238
GB13362	15.7982								GB18118	11.4234
GB18541	15.7762								GB20140	11.4111
GB20036	15.7635								GB18533	11.4087
GB13077	15.7337								GB15747	11.401
GB10074	15.7264								GB16625	11.3914
GB14065	15.7216								GB13830	11.3778
GB10388	15.7128								GB13771	11.3722
GB14622	15.6789								GB14545	11.3602
GB14776	15.6537								GB17425	11.3447
GB13534	15.6525								GB12142	11.3411
GB16772	15.6435								GB13705	11.3317
GB10493	15.6434								GB16447	11.3292
GB12411	15.5914								GB13892	11.3192
GB30209	15.5863								GB17946	11.3063
GB19721	15.5851								GB13749	11.3017
GB12683	15.5792								GB14668	11.2814
GB19317	15.5774								GB13561	11.2624
GB11455	15.574								GB15290	11.2592
GB17136	15.5733								GB15964	11.2511
GB20083	15.5647								GB14387	11.2448
GB19518	15.5623								GB10553	11.2377
GB18690	15.5604								GB30225	11.2299
GB12069	15.5591								GB18407	11.2095
GB16198	15.5196								GB17438	11.2038
GB11096	15.5141								GB10723	11.2004
GB17407	15.5049								GB17654	11.1976
GB13134	15.5035								GB13342	11.1824
GB15973	15.4919								GB12378	11.1779
GB14260	15.4748								GB14157	11.1733
GB18563	15.4462								GB17346	11.1481
GB13987	15.4461								GB18067	11.1325
GB12758	15.4249								GB15782	11.1186
GB12708	15.4028								GB12071	11.1172
GB17981	15.3875								GB12924	11.1079
GB19344	15.3556								GB15325	11.1062
GB19943	15.3375								GB12213	11.1021
GB12555	15.3312								GB12847	11.0882
GB14815	15.3207								GB15693	11.0817
GB18024	15.3153								GB11267	11.0774
GB16515	15.3104								GB10533	11.0692
GB11691	15.2943								GB19826	11.0686
GB18088	15.2929								GB12416	11.0623
GB15777	15.291								GB16039	11.0544
GB12648	15.2888								GB15744	11.0481
GB17700	15.2402								GB15467	11.042
GB10933	15.239								GB16193	11.026
GB19958	15.2331								GB18305	11.0149
GB10848	15.2221								GB13899	11.0085
GB12055	15.211								GB17167	11.0044
GB13618	15.1996								GB11486	10.9984
GB20110	15.1834								GB13182	10.9874
GB14033	15.1795								GB17126	10.974
GB30159	15.1745								GB11151	10.9481
GB12905	15.1678								GB12237	10.9194
GB11944	15.1463								GB15981	10.9101
GB18809	15.1363								GB14600	10.8874
GB18212	15.1348								GB19258	10.8872
GB19450	15.106								GB30414	10.8812
GB19206	15.086								GB19711	10.865
GB17701	15.0764								GB19005	10.857
GB17119	15.075								GB11105	10.8461
GB10999	15.057								GB17331	10.8264
GB13818	15.0567								GB11967	10.8136
GB16427	15.0553								GB17400	10.8033
GB18093	15.052								GB12921	10.7993
GB13630	15.0499								GB16505	10.7831
GB13734	15.049								GB11085	10.7791
GB15208	15.0488								GB13673	10.7668
GB19054	15.04								GB10212	10.7528
GB11084	15.0341								GB11389	10.7335
GB15105	15.0076								GB11168	10.7174
GB18660	15.0057								GB19492	10.7136
GB18941	15.0045								GB14142	10.7082
GB10684	15								GB13225	10.7071
GB15133	14.9998								GB11858	10.6921
GB17175	14.9898								GB18607	10.6875
GB18163	14.9712								GB15209	10.6672
GB19917	14.9686								GB17247	10.6578
GB18203	14.9391								GB12669	10.6568
GB10887	14.9391								GB12752	10.652
GB17540	14.937								GB19352	10.6392
GB16669	14.9182								GB16262	10.6328
GB12261	14.9161								GB18681	10.6318
GB10399	14.9035								GB12235	10.6316
GB17287	14.9011								GB19574	10.6276
GB18142	14.8929								GB11337	10.6168
GB13219	14.8929								GB10401	10.6016
GB10970	14.8791								GB11946	10.5848
GB12969	14.8435								GB18250	10.5836
GB16254	14.8392								GB14676	10.5731
GB15242	14.8367								GB17730	10.5608
GB12080	14.8303								GB17375	10.5488
GB17912	14.8261								GB12660	10.5486
GB10427	14.8045								GB17144	10.5466
GB12479	14.796								GB10445	10.5276
GB19562	14.7634								GB15344	10.521
GB12542	14.6967								GB19495	10.5148
GB12050	14.6937								GB15145	10.5063
GB18265	14.6895								GB10775	10.5016
GB16833	14.683								GB30139	10.4772
GB18675	14.6744								GB12756	10.4667
GB15446	14.6675								GB10211	10.4493
GB30579	14.6082								GB16273	10.4349
GB10320	14.6015								GB16465	10.4309
GB11051	14.5921								GB10239	10.4305
GB13032	14.5779								GB15915	10.4109
GB30332	14.5724								GB19337	10.408
GB17261	14.5425								GB14016	10.3987
GB15913	14.5376								GB12622	10.3787
GB19184	14.5365								GB14110	10.3621
GB12478	14.5362								GB18101	10.353
GB17452	14.5338								GB18979	10.3457
GB18528	14.5329								GB12392	10.3287
GB10271	14.5143								GB19866	10.3151
GB13410	14.5106								GB12419	10.2905
GB15610	14.4819								GB15340	10.2869
GB15346	14.4757								GB10332	10.2868
GB14702	14.4711								GB17181	10.2838
GB17644	14.4687								GB16652	10.2828
GB11306	14.4609								GB12916	10.2676
GB11319	14.453								GB17130	10.2665
GB10558	14.4451								GB17690	10.2591
GB30434	14.4435								GB12229	10.2451
GB14921	14.4409								GB10518	10.2291
GB19375	14.4374								GB18570	10.2109
GB12227	14.4139								GB17523	10.2054
GB13482	14.4124								GB14502	10.1993
GB11635	14.3672								GB19838	10.1922
GB13635	14.3574								GB16594	10.1765
GB17445	14.3433								GB16632	10.1725
GB17616	14.3379								GB15689	10.1608
GB10701	14.3369								GB14122	10.1597
GB19491	14.3023								GB17661	10.1588
GB12155	14.2807								GB14507	10.1563
GB20006	14.2774								GB18574	10.1456
GB15883	14.2731								GB19928	10.1455
GB10547	14.2602								GB13379	10.1347
GB30044	14.2591								GB11344	10.1281
GB13143	14.2507								GB18474	10.1248
GB17372	14.2467								GB11803	10.1189
GB17137	14.2386								GB16855	10.1129
GB14384	14.2379								GB13516	10.112
GB14810	14.2346								GB16811	10.1111
GB17378	14.2066								GB13393	10.0784
GB19221	14.2052								GB17012	10.0692
GB18347	14.204								GB10463	10.0644
GB10323	14.2039								GB19140	10.0633
GB13167	14.2024								GB16783	10.0469
GB17678	14.1882								GB17790	10.0385
GB11058	14.1802								GB11908	10.0384
GB15646	14.1214								GB10195	10.035
GB10563	14.0938								GB15029	10.0289
GB19895	14.0904								GB12950	10.0283
GB14626	14.0328								GB10901	10.0154
GB17121	14.0275								GB13051	10.0147
GB13465	14.0232								GB16969	10.0133
GB17886	14.0061								GB10810	10.0027
GB19765	13.9948
GB14061	13.9825
GB30158	13.9817
GB19818	13.9713
GB14132	13.9703
GB19673	13.9605
GB13312	13.9496
GB16366	13.9477
GB13994	13.9412
GB18732	13.9371
GB10829	13.9326
GB15098	13.9097
GB15432	13.9083
GB14479	13.9058
GB15393	13.8669
GB20126	13.8522
GB14995	13.8492
GB19409	13.8341
GB19138	13.8189
GB15872	13.8079
GB19749	13.8072
GB12366	13.7679
GB15930	13.7676
GB17589	13.7584
GB13934	13.7339
GB18916	13.7066
GB16458	13.6803
GB11173	13.6675
GB12166	13.6583
GB12297	13.6527
GB16660	13.6483
GB18291	13.6401
GB15929	13.6258
GB14236	13.6168
GB11433	13.6078
GB30327	13.5921
GB15200	13.5628
GB13711	13.5321
GB14252	13.5229
GB15567	13.5198
GB11176	13.5169
GB11247	13.5029
GB11037	13.477
GB16150	13.4756
GB12523	13.4683
GB16557	13.4586
GB11002	13.4537
GB15997	13.4506
GB14441	13.4344
GB11011	13.4317
GB19757	13.4292
GB12604	13.4192
GB16155	13.4185
GB11232	13.4133
GB20007	13.402
GB12617	13.3569
GB19968	13.3515
GB12862	13.351
GB11819	13.3101
GB12007	13.3047
GB14618	13.3031
GB18368	13.2927
GB15223	13.2887
GB19385	13.2865
GB17805	13.2673
GB18531	13.2548
GB11110	13.2508
GB14025	13.2247
GB16934	13.2226
GB20145	13.2039
GB10098	13.1944
GB10767	13.1881
GB17160	13.1783
GB13539	13.1679
GB12724	13.1613
GB10062	13.1574
GB12834	13.1568
GB15491	13.1561
GB11851	13.1536
GB16612	13.1467
GB11198	13.1394
GB14168	13.1246
GB15149	13.1178
GB19316	13.1172
GB14807	13.0675
GB13407	13.0649
GB13817	13.0507
GB30599	13.0472
GB15940	13.0472
GB14949	13.043
GB18478	13.0107
GB15773	13.0024
GB14881	12.9939
GB12764	12.9919
GB13916	12.9915
GB20004	12.9845
GB12457	12.9642
GB11739	12.9461
GB19524	12.9316
GB14177	12.9119
GB13258	12.9097
GB18761	12.9093
GB14902	12.9035
GB18915	12.8945
GB14198	12.8939
GB17083	12.8929
GB13801	12.8852
GB18666	12.8791
GB14924	12.8737
GB15219	12.8659
GB19646	12.8631
GB14950	12.8571
GB18127	12.854
GB17431	12.847
GB30085	12.8398
GB18448	12.8387
GB14766	12.822
GB15576	12.8026
GB14041	12.8022
GB14301	12.7933
GB15100	12.7655
GB15958	12.756
GB17976	12.7553
GB16835	12.6874
GB15911	12.6828
GB12110	12.6671
GB15182	12.6619
GB14518	12.6591
GB17754	12.6518
GB18006	12.6424
GB15019	12.6242
GB13922	12.6233
GB15545	12.6203
GB16025	12.6195
GB15180	12.6167
GB11938	12.567
GB15969	12.5572
GB14558	12.5531
GB17799	12.5474
GB10969	12.5466
GB12873	12.5308
GB17833	12.5198
GB13282	12.5079
GB12443	12.5069
GB11066	12.4877
GB10722	12.4811
GB18886	12.4776
GB17374	12.4688
GB14922	12.4676
GB17982	12.4571
GB16151	12.443
GB17824	12.4272
GB12930	12.4233
GB15148	12.4184
GB11959	12.3956
GB11760	12.3736
GB12719	12.3711
GB18908	12.3652
GB16808	12.3444
GB18311	12.3376
GB10014	12.329
GB18996	12.3205
GB20085	12.3015
GB15618	12.2985
GB12886	12.289
GB18804	12.278
GB17646	12.261
GB10895	12.2405
GB10619	12.2369
GB13796	12.2319
GB20116	12.2304
GB14843	12.2139
GB18881	12.2112
GB19950	12.1663
GB11020	12.1564
GB14288	12.1328
GB17026	12.114
GB16290	12.1025
GB30072	12.0967
GB12740	12.0921
GB11406	12.0625
GB10841	12.0319
GB14406	12.0035
GB19552	11.9998
GB16923	11.9735
GB19466	11.9499
GB19630	11.9072
GB17776	11.8959
GB12650	11.8956
GB17798	11.8901
GB14593	11.865
GB18227	11.8633
GB15945	11.8585
GB17260	11.8471
GB14482	11.8419
GB17516	11.8356
GB18319	11.8169
GB13348	11.8166
GB11743	11.8125
GB19196	11.8109
GB18425	11.8042
GB17429	11.7983
GB14411	11.7892
GB16580	11.7881
GB17727	11.7792
GB13266	11.7752
GB13804	11.7732
GB15982	11.7638
GB16770	11.7554
GB14295	11.7427
GB11158	11.7277
GB18044	11.7272
GB11207	11.7199
GB14882	11.7198
GB14353	11.7163
GB17910	11.7152
GB17159	11.7
GB13286	11.6846
GB17828	11.6843
GB17607	11.6766
GB16733	11.6746
GB12544	11.6616
GB17928	11.6519
GB11219	11.6483
GB19965	11.6447
GB16824	11.6404
GB11250	11.6373
GB18814	11.6271
GB17256	11.6248
GB13108	11.6152
GB13403	11.6143
GB14879	11.6078
GB11213	11.5987
GB15081	11.5788
GB11275	11.5675
GB11009	11.5617
GB17638	11.5555
GB13941	11.5484
GB14366	11.5443
GB16921	11.5431
GB10754	11.5421
GB10053	11.5333
GB16033	11.5163
GB15570	11.5125
GB14028	11.4732
GB15433	11.4678
GB12370	11.4332
GB15248	11.3867
GB19667	11.3861
GB13877	11.3812
GB12351	11.3747
GB14096	11.351
GB10075	11.346
GB10478	11.3233
GB14212	11.303
GB12021	11.3004
GB17333	11.2877
GB16105	11.2717
GB13638	11.2679
GB11167	11.2671
GB14239	11.2341
GB10546	11.2237
GB17871	11.2221
GB11968	11.2182
GB17794	11.2129
GB10002	11.2075
GB16484	11.1831
GB14081	11.1582
GB18423	11.1396
GB11932	11.1364
GB16045	11.1355
GB11806	11.1205
GB12871	11.114
GB10783	11.1098
GB15931	11.1059
GB12514	11.0907
GB17908	11.0818
GB18236	11.0805
GB13701	11.0793
GB13926	11.0764
GB16905	11.0623
GB16283	11.0584
GB15614	11.0574
GB11033	11.0565
GB16522	11.0554
GB10132	11.0407
GB14267	11.0406
GB10113	11.0347
GB30421	11.0322
GB17448	11.0303
GB16222	11.0228
GB18341	11.0185
GB12274	11.0131
GB16740	11.013
GB14218	11.0104
GB15906	10.9999
GB14230	10.9985
GB12563	10.9952
GB12267	10.9791
GB15626	10.9414
GB11993	10.9352
GB19000	10.935
GB14408	10.9338
GB16799	10.9104
GB13001	10.9043
GB17649	10.8953
GB18424	10.8699
GB11453	10.8658
GB12654	10.8634
GB12451	10.861
GB16685	10.8553
GB13331	10.8516
GB10919	10.8506
GB10488	10.8448
GB19728	10.8406
GB13781	10.8378
GB13217	10.8294
GB13494	10.8288
GB19720	10.8122
GB11104	10.8072
GB15422	10.7998
GB19062	10.7911
GB13061	10.7896
GB18057	10.7864
GB16007	10.7695
GB16617	10.7614
GB10153	10.7528
GB11966	10.7514
GB14742	10.7367
GB19892	10.7344
GB17352	10.7141
GB15704	10.7085
GB11324	10.6735
GB16188	10.6487
GB10672	10.6452
GB11711	10.6347
GB12998	10.6305
GB17669	10.6304
GB16555	10.6206
GB12077	10.6204
GB19834	10.6108
GB16005	10.5919
GB18143	10.5842
GB15734	10.5803
GB16333	10.5797
GB11395	10.5664
GB19533	10.5612
GB10681	10.5574
GB10960	10.5509
GB14987	10.5496
GB19146	10.5367
GB14006	10.5324
GB14076	10.5191
GB13639	10.5132
GB13959	10.5069
GB12634	10.5034
GB14719	10.4966
GB10582	10.4682
GB11636	10.4675
GB12970	10.4664
GB16754	10.461
GB14538	10.4529
GB19149	10.4301
GB12893	10.426
GB18961	10.4248
GB10205	10.4055
GB14837	10.3875
GB19855	10.3696
GB16090	10.3684
GB11798	10.3619
GB10979	10.3364
GB13973	10.3223
GB16226	10.3189
GB16274	10.2908
GB17861	10.2636
GB15013	10.2615
GB12849	10.2579
GB13431	10.2535
GB13838	10.245
GB18677	10.2342
GB10542	10.2314
GB30055	10.2304
GB19825	10.2231
GB12804	10.2219
GB16902	10.2208
GB16901	10.2152
GB12010	10.2151
GB15521	10.2053
GB18595	10.2034
GB15763	10.2025
GB10911	10.1804
GB19281	10.1587
GB17436	10.1582
GB10092	10.1408
GB10431	10.1345
GB11825	10.1306
GB11464	10.1207
GB13125	10.1189
GB17329	10.113
GB17874	10.1098
GB14597	10.1022
GB17851	10.0761
GB10927	10.0734
GB16456	10.0632
GB15736	10.0482
GB20065	10.0451
GB10165	10.0187
GB17733	10.0043
GB12087	10.0033
