# Supplementary material for: The importance of tissue specificity for RNA-seq: highlighting the errors of composite structure extractions
Source: BMC Genomics. 2013 Aug 28;14:586. doi: 10.1186/1471-2164-14-586 (PMC3765781; doi:10.1186/1471-2164-14-586)
Supplement: Additional file 4: Table S3 — List of genes found to be differentially expressed in either the sting gland or digestive tract between nurses and foragers, and their pattern of expression (significant or non-significant, and in the same direction or the opposite direction) in the whole abdomen RNA-Seq comparison between nurses and foragers. [file 1471-2164-14-586-S4.xlsx]

## Sheet: Table S3
Table S3.
Sting gland versus whole abdomen RNA-Seq comparison								Digestive tract versus whole abdomen RNA-Seq comparison
p > 0.8 indicates statistical significance								p > 0.8 indicates statistical significance
	Sting gland			Abdomen					Digestive tract			Abdomen
Gene	Forager RPKM	Nurse RPKM	NOISeq p	Forager RPKM	Nurse RPKM	NOISeq p		Gene	Forager RPKM	Nurse RPKM	NOISeq p	Forager RPKM	Nurse RPKM	NOISeq p
GB10049	4.31394	19.8641	0.867161	4.45872	4.91187	0.10975		GB10005	58.5343	24.0153	0.838909	45.4144	38.7443	0.39025
GB10209	6.56366	29.4884	0.899979	1.62089	5.39701	0.585923		GB10017	23.2688	7.34687	0.800794	19.7264	8.25755	0.776694
GB10223	10.5789	65.6877	0.95417	10.797	11.7039	0.148801		GB10018	181.144	80.0851	0.866755	111.714	47.0087	0.892961
GB10231	60.2712	126.519	0.897418	1040.55	1097.81	0.199166		GB10192	227.08	411.583	0.811964	591.558	754.653	0.605005
GB10238	329.523	481.539	0.818719	281.058	380.983	0.680813		GB10202	54.5418	13.5707	0.898888	25.6139	13.7184	0.737278
GB10355	167303	958372	0.983016	1410.02	39401.7	0.999479		GB10222	552.846	218.646	0.903547	336.177	316.124	0.213295
GB10397	224.915	622.39	0.94722	206.819	405.272	0.880344		GB10231	1279.83	2549.59	0.85172	1040.55	1097.81	0.199166
GB10413	269.762	431.786	0.856814	131.179	145.788	0.315798		GB10254	34.2773	10.4387	0.844097	44.1014	23.8928	0.786861
GB10453	5.50057	34.2459	0.925063	1.61793	3.37405	0.381439		GB10294	175.118	334.018	0.827528	196.531	251.471	0.604327
GB10674	4.70494	2666.4	0.999686	1.00695	147.378	0.980657		GB10338	79.7891	35.6714	0.834198	49.6587	34.03	0.679301
GB10737	2175.5	5753.98	0.945077	831.568	2182.69	0.937591		GB10339	210.325	625.781	0.92234	462.267	565.657	0.53634
GB10820	40.6126	1230.48	0.99885	0.628678	24.5417	0.916058		GB10367	470.732	1448.54	0.928428	447.317	695.88	0.798384
GB10896	151.796	259.127	0.867736	25.6432	49.9595	0.817466		GB10411	220.848	118.424	0.812705	323.357	250.259	0.618822
GB10973	736.248	1692.37	0.932379	654.632	924.26	0.729562		GB10428	41535	10614.1	0.953785	29494.7	14739.6	0.896976
GB11055	713.146	1243.85	0.88425	927.074	992.186	0.237383		GB10441	1966.79	4794.09	0.902276	1217.47	2227.03	0.86976
GB11256	3327.26	5122.13	0.848244	46.4974	83.725	0.816997		GB10498	1355.76	2429.89	0.814823	1783.37	2215.41	0.566163
GB11386	153.022	244.159	0.845213	177.548	252.816	0.722315		GB10628	58.4004	25.1753	0.827475	47.5745	25.6899	0.795047
GB11462	62.0201	97.3728	0.812448	69.0556	86.3602	0.534359		GB10657	155.451	347.33	0.872472	151.171	261.951	0.834359
GB11498	148.766	226.501	0.827498	80.7404	104.871	0.603076		GB10658	182.838	73.3939	0.884807	227.399	143.479	0.791814
GB11550	0.342737	430.932	0.997178	0.51922	14.2166	0.863243		GB10676	2.43461	18.1921	0.848121	13.2522	179.302	0.979666
GB11685	18.7865	52.8828	0.900031	53.2388	67.2305	0.540511		GB10708	124.633	11.3748	0.969561	2624.42	603.363	0.971637
GB11808	50.2966	181.459	0.9537	8.00315	9.63605	0.257664		GB10711	26.3264	119.911	0.937533	35.7327	45.5929	0.522315
GB11870	8.65417	33.9588	0.901233	6.28301	12.5539	0.650156		GB10737	2.38707	32.8313	0.920328	831.568	2182.69	0.937591
GB11876	12.0709	84.3266	0.964465	5.50495	9.1618	0.499583		GB10764	30.3414	106.463	0.913764	11.969	27.6891	0.808916
GB12113	397.886	673.531	0.875732	441.969	484.79	0.291032		GB10771	293.954	1012.08	0.941239	308.181	594.092	0.87487
GB12195	15.9856	35.0949	0.840249	0.108003	0.16482	0.0516163		GB10774	875.886	401.757	0.873213	464.08	365.788	0.591241
GB12404	2.10711	36.7536	0.947899	0.388742	1.69288	0.356726		GB10793	59.9561	118.641	0.815617	65.324	87.1688	0.62951
GB12614	96.1317	380.655	0.966189	64.8031	98.9049	0.746194		GB10795	166.86	314.65	0.823769	101.826	149.855	0.739833
GB12693	6.49788	23.1199	0.863451	25.3087	43.9833	0.765433		GB10828	27.8999	9.12854	0.81694	15.3615	13.6292	0.224818
GB12703	162.23	262.617	0.851954	204.48	341.211	0.824922		GB10845	215.258	98.8015	0.857914	162.199	109.944	0.742336
GB12887	120.08	185.954	0.828491	76.1889	79.0961	0.130657		GB10855	88.1872	248.128	0.908205	100.661	162.005	0.795933
GB13058	36.5002	63.607	0.825826	231.024	554.858	0.919604		GB10905	69.8998	200.871	0.904288	56.0578	162.514	0.92487
GB13120	10.6672	80.978	0.96598	5.67608	6.06589	0.0936913		GB10910	19423.6	6866.52	0.922922	14644.5	8449.07	0.85438
GB13193	56.7108	174.674	0.943562	6.0692	7.81913	0.293326		GB10973	846.323	1527.41	0.817046	654.632	924.26	0.729562
GB13208	0.373948	22.5152	0.921196	3.22215	5.49115	0.402138		GB10974	2.38465	14.0795	0.801482	39.1894	45.646	0.377268
GB13285	947.703	24109.8	0.999321	10.092	539.137	0.994317		GB11003	111.988	296.262	0.901165	64.4215	112.57	0.818665
GB13298	31.6375	85.6693	0.918112	8.47637	15.9408	0.668196		GB11067	6.38084	52.3264	0.935257	8.29496	24.7994	0.837278
GB13351	846.331	26053.2	0.99953	18.4874	1167.44	0.997132		GB11100	58.9383	28.1342	0.801694	52.7928	29.8191	0.785401
GB13357	5.82424	32.8341	0.918792	0.423569	1.96019	0.393952		GB11122	19.491	65.9652	0.893383	18.7523	36.2297	0.783107
GB13399	1997.24	7225.16	0.965719	472.193	680.435	0.745151		GB11126	46.6621	20.3043	0.812229	31.6209	14.4197	0.811053
GB13455	10.1772	123.698	0.982703	1.51623	3.97884	0.472576		GB11140	434.106	1464.43	0.935257	308.167	402.089	0.631335
GB13489	9.77007	26.6147	0.849551	3.46901	10.3843	0.713504		GB11149	33.3008	121.885	0.922869	34.4732	72.9318	0.85975
GB13612	4.29108	27.1391	0.909856	1.88239	3.21441	0.299583		GB11183	589.186	308.254	0.833457	499.112	391.391	0.601564
GB13633	26.7636	121.763	0.958821	0.397388	2.59166	0.478415		GB11205	56.1954	24.0429	0.826469	43.4295	27.723	0.713452
GB13643	147.437	244.605	0.858905	32.1577	37.5781	0.363608		GB11211	93.4776	36.0531	0.871625	77.0615	39.58	0.84025
GB13740	16.1254	65.5085	0.936194	5.09385	8.65588	0.497393		GB11214	124.561	313.155	0.894706	86.2872	151.76	0.827372
GB13930	43.7618	148.078	0.947586	77.8368	88.0579	0.352711		GB11273	385.016	884.637	0.887454	338.84	428.547	0.590302
GB13999	18.3314	36.5637	0.823474	381.535	3343.26	0.992336		GB11280	6434.49	13758.3	0.873531	3993.36	8171.75	0.900574
GB14037	11.4323	90.4115	0.970004	4.44698	14.3116	0.780501		GB11286	41.5377	83.209	0.805929	171.541	199.127	0.432117
GB14149	0.295259	34.4809	0.948317	0.5	1.05691	0.202398		GB11298	305.219	593.945	0.840762	2387.4	1197.8	0.894943
GB14361	7.52793	61.1267	0.960493	81.9826	6433.12	0.999687		GB11304	12.0789	116.957	0.966014	12.5218	33.8195	0.852398
GB14435	187.36	374.646	0.906041	52.8053	146.098	0.917623		GB11309	70.3318	31.6516	0.826469	120.822	58.3034	0.874505
GB14621	550.125	1449.56	0.944607	443.438	884.445	0.891241		GB11314	276.801	497.157	0.807888	224.571	205.158	0.286027
GB14854	68.7543	121.853	0.862458	1.73904	1.90697	0.068561		GB11360	132.665	53.5785	0.875648	72.1353	40.361	0.806882
GB14947	77.7182	157.311	0.894753	127.756	150.04	0.442753		GB11364	60.7916	20.6268	0.869719	112.225	62.4287	0.827998
GB14961	108.114	206.639	0.887228	145.968	162.948	0.334307		GB11397	547.095	257.823	0.86559	694.849	579.167	0.499583
GB15487	218.913	316.963	0.805079	167.639	205.462	0.525026		GB11412	222.526	433.252	0.837586	163.592	293.199	0.846507
GB15525	83.6345	126.105	0.804296	94.8557	100.62	0.200678		GB11461	419.97	233.443	0.809105	564.512	377.359	0.771116
GB15755	878.064	1254.29	0.806804	941.484	958.492	0.0852972		GB11465	50.8983	106.786	0.830386	36.7864	81.5586	0.872993
GB15784	220.986	352.421	0.850909	107.42	107.559	0.0248175		GB11471	61.5157	19.6994	0.876601	45.0815	26.889	0.753076
GB15790	19.7649	38.5531	0.822899	9.06882	15.5771	0.625965		GB11513	33.0714	7.77518	0.871572	30.4404	12.3955	0.82951
GB15818	39.4576	85.3057	0.887908	53.4498	69.9109	0.591189		GB11534	7.77482	56.2213	0.934357	9.47244	33.8493	0.882117
GB16047	52.4442	84.3611	0.816681	53.7026	74.6462	0.662982		GB11541	102.187	42.3966	0.862679	84.4385	72.4618	0.411001
GB16282	63.2229	112.511	0.859375	93.9783	103.27	0.290876		GB11581	9.41169	27.2162	0.806141	19.4842	21.6836	0.232482
GB16447	7.77026	23.1519	0.846102	5.76526	11.3292	0.623149		GB11588	2244.38	495.583	0.962361	1434.54	414.77	0.95902
GB16453	37.8218	94.0073	0.911737	2.47775	2.86375	0.110897		GB11603	33.4689	91.9195	0.880042	30.0258	53.625	0.790563
GB16587	457.507	1286.56	0.949415	256.166	267.427	0.157716		GB11624	29.442	75.911	0.862732	23.6721	35.3179	0.662461
GB16615	140.453	233.536	0.858121	39.2234	41.9935	0.197341		GB11688	20.4433	3.22163	0.853203	29.996	17.2033	0.729093
GB16692	0.373918	122.297	0.986622	1.43211	9.47941	0.771846		GB11695	75.0341	31.0936	0.849921	59.4699	28.2015	0.849062
GB16884	13.3771	28.8611	0.817517	14.9592	122.361	0.966111		GB11747	57.1688	25.2107	0.821969	67.5572	33.1332	0.844421
GB16974	9.60821	27.115	0.855926	2.86613	5.66653	0.472419		GB11762	57.4411	26.2227	0.811276	56.0787	31.2908	0.793743
GB16992	44.1294	77.5701	0.837584	15.4444	19.6316	0.42341		GB11771	212.209	380.456	0.8054	195.155	243.562	0.562826
GB17096	74.1364	119.885	0.831679	91.0207	114.552	0.555996		GB11777	57.5196	23.4313	0.838909	57.2736	21.2026	0.885349
GB17182	45.1684	116.022	0.919837	98.2505	118.097	0.486444		GB11784	27.1708	3.95211	0.886448	16.2591	14.2401	0.250886
GB17282	574.077	821.913	0.809208	705.627	803.946	0.397341		GB11804	30.8569	11.2583	0.81154	29.3594	18.8997	0.669187
GB17331	9.582	47.454	0.932117	2.68437	10.8264	0.75829		GB11814	206.068	583.044	0.917205	264.448	348.301	0.647028
GB17347	43.4225	119.6	0.927832	21.3617	33.8544	0.694056		GB11860	72.6595	28.1786	0.860455	86.6918	63.1722	0.658603
GB17380	32.8925	58.1942	0.826087	15.3879	44.1422	0.877112		GB11913	40.7044	16.1668	0.819058	51.5911	35.5442	0.675965
GB17655	7.08969	29.2253	0.893238	3.63831	3.70419	0.0308133		GB11973	19.8448	50.9215	0.840127	7796.57	7924.4	0.0667362
GB17664	41.272	126.879	0.937814	16.2253	24.2815	0.614859		GB11983	678.21	328.103	0.859714	487.973	434.051	0.361627
GB17852	10.1587	40.8776	0.914768	139.385	207.978	0.7561		GB12011	44.3429	19.5415	0.805188	42.6446	35.8777	0.409854
GB17885	9.82626	122.989	0.982964	7.16965	11.4447	0.522263		GB12057	39.605	15.265	0.823557	53.8453	25.4567	0.843952
GB18021	1.71496	35.4292	0.946697	0.213894	0.373831	0.0885297		GB12067	120.043	63.7877	0.800582	115.512	86.3759	0.640042
GB18161	8425.8	52708.3	0.98542	72.5187	1802.93	0.99755		GB12089	355.04	797.036	0.883695	307.865	480.111	0.795464
GB18192	94.3412	153.067	0.842026	109.655	138.306	0.561053		GB12135	2236.36	777.874	0.922287	747.331	593.626	0.585245
GB18233	139.09	228.367	0.85509	95.0574	126.69	0.635089		GB12158	186.547	427.344	0.882425	105.266	293.607	0.930448
GB18284	24.114	45.0496	0.821593	21.7393	26.3794	0.396507		GB12201	150.73	63.9099	0.871255	130.381	94.5784	0.674557
GB18313	51.2709	139.924	0.930811	10.9053	35.5673	0.878571		GB12202	20.5198	3.42612	0.84955	13.3838	6.96255	0.644526
GB18357	44.5962	87.7137	0.872387	243.458	320.847	0.645985		GB12217	49.1016	18.0413	0.847327	47.2665	21.2213	0.847185
GB18365	151.283	492.351	0.956626	111.49	142.963	0.591345		GB12218	197.483	75.0724	0.8937	117.592	106.132	0.311053
GB18527	311.715	1110.04	0.964256	233.348	287.79	0.542127		GB12259	350.085	860.695	0.9	368.746	496.936	0.676694
GB18543	96.2829	729.823	0.988608	6.33753	31.2939	0.898071		GB12273	7.22703	23.838	0.808152	28.2258	33.5422	0.388425
GB18662	396.155	683.982	0.880957	181.058	284.301	0.791606		GB12289	494.36	262.218	0.827581	491.713	356.533	0.698957
GB18737	28.8767	73.4712	0.904421	604.937	2265.85	0.964181		GB12326	447.812	202.883	0.87099	300.264	125.458	0.913712
GB18764	444.844	677.11	0.842026	321.651	451.301	0.716997		GB12341	56.5302	26.1528	0.806776	49.6905	38.802	0.538843
GB18898	120.375	229.156	0.888901	153.196	201.332	0.630083		GB12353	13048.9	7142.01	0.824669	6517.65	6122.88	0.217205
GB19056	44.8853	78.5461	0.837845	13.1115	33.8765	0.848332		GB12359	18.7435	46.969	0.830386	30.334	47.1877	0.716058
GB19122	35.7778	59.303	0.805445	14.9036	17.0393	0.256465		GB12361	588.137	261.24	0.882372	753.036	530.028	0.735349
GB19234	21.0756	49.494	0.875993	0.791458	0.981218	0.0830553		GB12388	46.4877	14.9716	0.860138	46.4197	27.4659	0.758811
GB19273	217.228	363.282	0.866378	171.515	216.223	0.571533		GB12394	99.3271	42.9478	0.853256	49.8305	52.9235	0.187278
GB19456	141.727	243.261	0.86805	135.72	177.835	0.627424		GB12418	54.9645	12.2015	0.908894	49.8622	30.6324	0.746038
GB19503	225.575	400.051	0.885138	99.1152	219.96	0.898592		GB12462	125.94	66.9123	0.802118	81.2713	65.7608	0.519656
GB19642	86.2259	210.557	0.926996	87.5545	105.161	0.472002		GB12470	116.989	357.768	0.920328	105.845	186.816	0.83488
GB19783	127.56	2109.53	0.99838	1.16285	51.5414	0.954275		GB12475	83.4668	36.1795	0.846003	64.3469	53.4264	0.460792
GB19804	474.356	4589.24	0.994461	4.7664	100.851	0.970751		GB12495	70.4997	149.181	0.842774	3782.13	1572.12	0.928624
GB19845	62.2568	122.571	0.884302	78.074	85.2085	0.26804		GB12508	904.835	417.382	0.873319	1017.89	838.015	0.527164
GB19850	57.383	233.62	0.96342	46.9407	217.806	0.958551		GB12525	161.465	67.7519	0.87459	96.8157	44.6914	0.875495
GB20020	3.40318	977.919	0.999112	0.111985	1.1531	0.333055		GB12540	65.9131	32.003	0.800953	46.4564	36.8276	0.514442
GB20152	238.529	440.938	0.893813	252.683	316.498	0.566736		GB12543	511.662	235.153	0.870196	473.619	220.933	0.902972
GB30001	3.02327	299.075	0.968069	3.8624	15.5338	0.659442		GB12562	2107.71	970.455	0.875543	1361.79	687.427	0.892284
GB30060	4.9628	73.2083	0.89876	61.3085	62.7413	0.0793441		GB12574	46.2409	20.0292	0.813023	46.9275	24.7013	0.80245
GB30196	4.05628	94.8583	0.917919	0.542268	0.807627	0.0912175		GB12586	375.473	670.486	0.810535	294.029	475.068	0.814911
GB30200	1.22271	69.7163	0.900826	5.94519	12.6519	0.494346		GB12594	36.6334	11.4145	0.84775	40.6	25.5398	0.716319
GB30202	14.354	9461.2	0.999812	3.22338	441.286	0.96683		GB12607	24362.9	4151.3	0.975225	11399.4	6394.57	0.86293
GB30203	6.12574	4026.19	0.998497	0.5	65.5215	0.889559		GB12643	588.118	255.673	0.885813	377.716	271.3	0.707873
GB30204	49.7356	118.831	0.833584	6.80749	13.8542	0.496985		GB12646	61.837	20.7923	0.871678	58.6047	37.4622	0.736966
GB30312	2.33761	40.3068	0.847859	151.157	248.295	0.740671		GB12693	18.0525	93.9531	0.938327	25.3087	43.9833	0.765433
GB30362	70.5664	241.268	0.914162	737.18	10878.9	0.997361		GB12707	40.5917	9.93496	0.88253	40.0097	18.4854	0.828989
GB30365	203.138	432.599	0.866454	1190.75	9490.08	0.991331		GB12714	81.5338	38.8152	0.819217	43.484	33.9538	0.527737
GB30471	29.5611	129.501	0.902329	6.36514	15.9511	0.584621		GB12716	12.647	189.202	0.981948	22.7722	292.519	0.985089
GB30506	402.969	744.777	0.849361	429.79	674.162	0.742367		GB12739	53.7785	15.0036	0.889148	38.3602	30.0625	0.506674
GB10070	38.2267	64.1639	0.814643	29.2124	26.5877	0.236184		GB12753	20.2401	4.84777	0.819375	18.8859	14.8369	0.419343
GB10277	638.821	984.13	0.845997	292.067	246.821	0.466945		GB12798	56.6085	22.1645	0.845156	40.3302	22.131	0.776173
GB10421	0.620042	9.85252	0.812186	4.86485	1.84697	0.518926		GB12885	148.137	52.2543	0.897935	68.0302	52.4091	0.581283
GB10545	1717.89	3155.26	0.898046	339.774	333.919	0.0835766		GB12888	27.4317	9.4425	0.807676	23.2812	18.4212	0.438634
GB10710	433.165	867.591	0.910169	322.812	229.534	0.712722		GB12917	63.8844	25.6143	0.847221	55.4683	28.3218	0.824922
GB10939	856.047	1428.79	0.873955	487.337	375.726	0.633368		GB12921	17.2373	3.02076	0.826046	15.7049	10.7993	0.518196
GB11028	305.392	455.693	0.828857	97.1679	95.5355	0.061366		GB12926	30.8271	7.33477	0.863949	31.3599	18.7227	0.716319
GB11432	527.503	751.145	0.804661	600.625	478.011	0.583212		GB12951	600.312	304.248	0.844733	596.371	468.523	0.603076
GB11552	0.576354	32.3452	0.945025	0.5	0.319383	0.0925965		GB12956	140.64	376.752	0.906829	229.111	426.826	0.864234
GB11725	25.253	76.9412	0.924227	17.9604	14.7094	0.35829		GB12983	70.4903	28.069	0.853362	55.5703	30.9168	0.795933
GB11965	1258.12	1810.1	0.811821	378.497	317.898	0.482482		GB13005	67.6074	23.6253	0.871784	74.4402	52.2965	0.684359
GB11990	13.7705	126.835	0.979829	41.2973	23.8793	0.758029		GB13028	75.7346	33.7311	0.83621	1282.29	115.716	0.993431
GB12164	178.755	262.992	0.813754	184.763	140.271	0.636601		GB13053	6.1404	25.761	0.847909	4.52611	14.8047	0.786966
GB12185	79.4804	158.6	0.892297	26.5918	23.2385	0.298175		GB13060	23.8617	60.6854	0.849232	131.429	104.511	0.55975
GB12239	578.8	845.789	0.82269	212.18	122.15	0.831856		GB13118	60.3877	22.848	0.853256	55.1759	42.7169	0.558029
GB12395	51.3426	80.2932	0.80393	32.8368	30.4736	0.200521		GB13140	202.548	472.32	0.886342	247.359	256.463	0.138843
GB12449	0.784763	21.7517	0.916754	0.828684	0.626183	0.0899896		GB13199	365.648	66.0393	0.965273	171.532	126.565	0.666945
GB12510	92.9379	238.417	0.933267	123.795	120.238	0.116632		GB13236	151.916	626.854	0.951297	466.23	585.95	0.583107
GB12546	69.2251	433.997	0.982232	80.7084	76.159	0.181908		GB13241	268.478	487.942	0.813552	745.573	588.212	0.595203
GB12573	322.665	592.75	0.894597	348.248	281.954	0.544004		GB13263	241.925	1453.99	0.973849	309.692	571.445	0.863139
GB12633	908.33	1289.07	0.806856	1002.86	911.732	0.310845		GB13267	0.102761	11.5588	0.820805	0.277798	0.537671	0.119447
GB12936	12.408	27.6236	0.818823	13.25	13.1138	0.0335766		GB13277	37.8135	9.75339	0.873902	37.2587	22.4167	0.731335
GB13060	152.239	258.497	0.865803	131.429	104.511	0.55975		GB13316	2.91007	27.5171	0.898571	12.561	17.2414	0.486027
GB13301	42.4413	81.4207	0.860577	5.97514	4.3182	0.303441		GB13320	579.635	215.324	0.911805	674.157	456.621	0.763243
GB13320	699.162	1085.68	0.848819	674.157	456.621	0.763243		GB13343	54.1305	25.2956	0.802382	49.3474	41.5489	0.421168
GB13353	39.0904	66.6801	0.822899	63.7314	40.1357	0.750626		GB13354	16.9472	41.052	0.813129	17.8577	32.696	0.757769
GB13421	120.485	261.728	0.915291	93.8212	89.7021	0.15		GB13369	43.0717	101.886	0.859767	12.7461	24.7393	0.751095
GB13484	4.27199	32.4759	0.928616	16.2125	13.3612	0.336601		GB13380	1324.57	622.972	0.869825	925.321	707.832	0.646611
GB13542	27.7556	49.094	0.814277	5.36722	3.64855	0.323931		GB13399	114.045	348.057	0.920064	472.193	680.435	0.745151
GB13591	9.65731	42.8735	0.92245	76.7227	39.9726	0.830918		GB13401	10.2569	40.5013	0.88036	194.986	303.456	0.78926
GB13596	686.111	1070.58	0.852372	747.462	719.004	0.160219		GB13450	19.1154	0.839474	0.878719	7.85153	4.26334	0.513399
GB13936	29.6206	168.852	0.972147	27.6226	27.5965	0.0208029		GB13460	5.12564	23.3707	0.846109	10.2481	20.5379	0.734202
GB14083	27.3994	48.754	0.815531	2.05688	1.01812	0.27732		GB13473	23.9035	4.78424	0.854473	599.091	687.222	0.412982
GB14202	114.17	178.731	0.834135	84.65	39.4144	0.868457		GB13488	43.296	19.0455	0.803335	75.5002	20.909	0.922784
GB14225	2.08237	21.3688	0.907034	2.04766	1.15629	0.241241		GB13489	3.92298	23.2056	0.863367	3.46901	10.3843	0.713504
GB14496	17.175	105.031	0.965249	229.439	225.319	0.0827946		GB13492	97.0366	23.2477	0.924775	91.909	59.8014	0.748071
GB14592	9.79586	31.4278	0.880435	4.13573	3.89402	0.0755996		GB13501	52.8302	12.9364	0.897935	27.88	19.6522	0.589468
GB14639	72.0602	221.578	0.947481	72.1609	65.2219	0.296767		GB13518	21.9974	161.05	0.964743	24.2522	44.4916	0.786966
GB15214	3.72405	37.1147	0.942308	0.956808	0.541369	0.156361		GB13526	167.368	78.1075	0.849285	189.764	136.683	0.690719
GB15963	34.9323	65.2246	0.846102	17.6716	16.7621	0.129562		GB13546	172106	96301.1	0.816464	100113	87377.6	0.416736
GB15988	2.89495	37.7392	0.946697	1.60999	0.833423	0.230136		GB13591	129.239	34.3912	0.925993	76.7227	39.9726	0.830918
GB16075	14.0051	37.2645	0.873746	112.943	112.002	0.0437956		GB13648	52.3811	20.1708	0.84288	66.2098	48.0962	0.643952
GB16215	513.874	1459.4	0.951035	185.696	174.819	0.209228		GB13658	1626.84	4003.12	0.903229	1166.46	3011.22	0.937643
GB16324	84.8914	131.621	0.817778	127.174	127.102	0.0229927		GB13668	104.347	54.3908	0.801906	76.5689	67.9816	0.332847
GB16464	379.028	551.111	0.816263	416.29	358.107	0.44025		GB13695	28.7676	67.0507	0.836316	25.4716	31.2989	0.435975
GB16568	321.121	499.493	0.848296	345.954	261.912	0.647028		GB13722	299.944	563.267	0.82901	241.578	354.612	0.751564
GB16842	1145.08	2099.86	0.89653	1511.82	1314.7	0.415589		GB13724	68.591	29.9276	0.83478	73.2811	43.2024	0.7878
GB16881	715.573	1536.9	0.922763	209.412	183.271	0.38806		GB13744	53.4818	23.9057	0.812493	36.5407	23.528	0.692909
GB17440	5.67907	20.8074	0.853627	29.4148	20.0297	0.627268		GB13788	166.58	321.341	0.83171	182.363	280.547	0.778676
GB17473	196.478	304.941	0.838054	178.02	159.836	0.335401		GB13791	2672.98	33036.8	0.994071	2910.81	12565.1	0.97268
GB17608	377.99	642.347	0.877352	180.479	164.935	0.283525		GB13832	42.7889	18.8001	0.80307	33.8578	27.9184	0.422523
GB17660	135.114	197.878	0.803982	60.5462	55.4616	0.256569		GB13865	33.2301	13.1989	0.801271	37.2068	21.7379	0.74562
GB17692	28.0858	57.6478	0.860368	14.8195	11.1516	0.427372		GB13874	176.461	63.6375	0.8991	143.322	72.8416	0.863452
GB18022	144.969	219.555	0.82384	21.1165	17.8067	0.33879		GB13875	40.8881	17.8509	0.801376	41.088	32.1912	0.512617
GB18080	39.8342	104.628	0.919471	134.644	130.958	0.116997		GB13921	51.2961	103.822	0.819111	40.8784	67.9386	0.776173
GB18150	28.8816	72.5388	0.90301	18.7629	17.6881	0.143691		GB13936	27.0436	76.9651	0.877131	27.6226	27.5965	0.0208029
GB18183	817.81	1306.66	0.862772	667.722	521.553	0.615172		GB13938	19.395	0.831213	0.880572	9.47267	4.27383	0.627998
GB18538	480.244	1033.79	0.922711	291.079	236.082	0.542179		GB13966	167.018	10870.9	0.999524	216.574	3402.82	0.997028
GB18564	1499.6	2139.16	0.808006	1587.12	1533.69	0.14171		GB13982	25.2897	63.4301	0.847433	40.9494	69.7065	0.78879
GB18984	101.781	155.414	0.818666	146.408	131.481	0.33243		GB13999	0.613756	14.4009	0.845633	381.535	3343.26	0.992336
GB19028	0.5	24.7197	0.92663	0.5	0.318204	0.0925965		GB14001	256.289	76.6619	0.924034	166.557	71.0977	0.900886
GB19238	60.9763	113.998	0.869983	46.5027	40.7336	0.337643		GB14026	208.547	93.9809	0.862785	67.1777	74.7997	0.314964
GB19386	27.4179	54.2561	0.849133	35.571	19.5171	0.764911		GB14089	10.8128	37.9448	0.864214	32.2718	30.5827	0.155787
GB19422	115.716	176.053	0.822063	86.8353	78.2287	0.304067		GB14105	478.323	262.578	0.816146	373.557	211.595	0.846246
GB19464	0.758772	38.6672	0.953334	0.752785	0.464392	0.12367		GB14107	58.0203	18.7965	0.872737	47.2589	29.3776	0.737748
GB19593	146.072	229.702	0.839831	57.0521	45.4844	0.520959		GB14152	283.03	147.795	0.826046	230.06	175.47	0.63269
GB19620	11.7461	26.8578	0.822481	3.45497	2.3738	0.245568		GB14154	81.9892	35.3537	0.845527	67.1583	49.4077	0.630031
GB19871	42.0247	74.0496	0.840196	4.40235	3.87806	0.127112		GB14171	29.2221	8.72415	0.831498	26.0422	21.5079	0.393326
GB19942	27.8856	81.2989	0.923025	22.2945	18.6389	0.356882		GB14178	22.6214	72.932	0.88846	23.5721	56.6382	0.868509
GB20072	22.2327	39.7638	0.801996	2.2574	1.47369	0.212304		GB14202	153.436	36.8265	0.936051	84.65	39.4144	0.868457
GB30064	132.98	332.27	0.891998	233.643	135.805	0.753675		GB14250	75.451	19.1945	0.911435	81.1832	43.2789	0.82805
GB30222	1716.44	4113.3	0.925056	978.558	707.368	0.651904		GB14261	4508.7	49230	0.991953	12491.9	22499.1	0.867727
GB30329	3017.66	4914.17	0.828137	738.799	576.883	0.558801		GB14265	39.4678	12.8014	0.848862	52.9624	17.2269	0.896038
GB30512	2641.8	5143.01	0.881856	798.318	668.514	0.457784		GB14269	65.9624	477.412	0.977448	78.741	245.279	0.939416
GB30557	400.342	722.798	0.838655	302.513	236.257	0.533735		GB14303	65.2608	30.6813	0.81154	58.3419	43.5902	0.605422
GB10102	320.799	196.475	0.8588	233.813	246.12	0.177424		GB14314	35.7298	86.8292	0.857544	58.0321	72.3103	0.52487
GB10139	706.546	387.353	0.893865	323.91	431.428	0.658238		GB14334	55.6638	25.8486	0.80577	35.5773	27.2573	0.529614
GB10188	62.1428	31.6418	0.855612	48.6578	70.7487	0.698957		GB14361	1.29958	39.981	0.937692	81.9826	6433.12	0.999687
GB10196	170.874	91.3053	0.880226	64.9443	65.4709	0.0417101		GB14368	18.9848	46.8508	0.826998	137.862	51.2232	0.914234
GB10367	273.152	103.546	0.937605	447.317	695.88	0.798384		GB14391	6.58238	23.2	0.817311	4.93047	8.58978	0.508603
GB10498	1625.91	1068.63	0.845318	1783.37	2215.41	0.566163		GB14396	40.6665	14.0129	0.843833	30.4548	52.2356	0.774974
GB10536	2869.9	1415.93	0.914559	213.877	1388.06	0.983525		GB14399	45.7259	6.12854	0.924722	25.7638	12.5555	0.776955
GB10584	436.784	245.006	0.886183	360.14	409.664	0.394056		GB14434	127.035	289.217	0.877078	132.885	183.134	0.683889
GB10614	498.248	333.06	0.829745	257.773	345.346	0.664234		GB14444	7.54952	51.9974	0.928639	25.9434	48.7914	0.800678
GB10711	213.635	130.426	0.852111	35.7327	45.5929	0.522315		GB14469	190.769	74.9895	0.889465	194.643	133.092	0.740407
GB10724	45.117	20.1157	0.861465	9.04257	11.922	0.383368		GB14480	5.29287	19.338	0.802382	4.29364	6.04061	0.31512
GB10771	682.161	442.273	0.846833	308.181	594.092	0.87487		GB14489	26.9595	8.62751	0.816252	23.1913	18.533	0.422784
GB10832	90.0943	56.3756	0.81689	45.7353	49.7185	0.233837		GB14495	43.5834	18.3041	0.815776	33.2511	23.5673	0.609385
GB10997	109.339	72.2297	0.801735	19.8731	27.4381	0.564546		GB14525	35.6037	13.0749	0.823187	25.6702	15.3489	0.691554
GB11027	26.373	11.2172	0.824833	17.2805	20.2391	0.314911		GB14563	55.4971	20.7842	0.852038	42.4265	36.8229	0.346403
GB11092	226.19	140.964	0.846624	93.1757	224.679	0.90975		GB14566	24.8783	4.91449	0.860879	21.8011	19.9561	0.20292
GB11191	162.775	95.0406	0.85995	131.838	178.543	0.667883		GB14596	119.256	18.0608	0.954897	67.999	23.2383	0.902763
GB11220	106.036	62.5908	0.842287	36.9602	39.1327	0.164338		GB14603	11387.6	29533.4	0.911805	7606.99	15613.6	0.909072
GB11398	103.789	68.1464	0.802728	62.3383	62.9858	0.0427529		GB14609	1000.74	1812.24	0.820222	826.994	770.224	0.237018
GB11412	1078.72	684.335	0.857807	163.592	293.199	0.846507		GB14611	49.5892	118.235	0.865908	20.6611	34.0157	0.718248
GB11456	449.733	311.013	0.809939	545.733	672.447	0.549583		GB14621	266.854	522.77	0.84108	443.438	884.445	0.891241
GB11534	53.6488	17.2805	0.909908	9.47244	33.8493	0.882117		GB14624	48.8346	18.1337	0.845738	44.174	26.3211	0.751668
GB11587	184.146	123.469	0.81297	121.955	131.524	0.242961		GB14657	167.83	90.7728	0.803547	158.511	128.693	0.530761
GB11613	148.925	82.5684	0.870924	307.91	427.791	0.70318		GB14674	67.6123	31.6161	0.81477	96.4332	65.5567	0.723723
GB11624	290.587	198.493	0.811298	23.6721	35.3179	0.662461		GB14682	61.156	19.9937	0.874537	50.404	22.2857	0.852868
GB11627	208.511	131.044	0.841869	152.102	159.835	0.174453		GB14717	31.4613	10.6614	0.823452	26.5737	13.1255	0.770542
GB11743	32.0133	11.8125	0.865541	2.00303	4.06409	0.406517		GB14732	124.037	241.976	0.829116	124.333	175.695	0.708498
GB11744	248.565	168.615	0.812552	133.925	135.752	0.0621481		GB14795	263.846	88.1852	0.914929	129.25	73.0925	0.825652
GB11814	1388.1	975.95	0.806908	264.448	348.301	0.647028		GB14822	8.38293	58.0518	0.934251	5.69999	16.1673	0.778936
GB11862	2700.97	1635.33	0.871342	1247.1	1394.72	0.348488		GB14867	26.4147	2.13479	0.902012	20.4212	6.21573	0.829406
GB11874	58.4436	33.3066	0.821384	28.8609	30.4238	0.152607		GB14871	655.704	284.446	0.886448	413.51	320.81	0.62122
GB11929	55.1288	31.356	0.81736	32.1594	68.7702	0.859958		GB14907	242.966	126.38	0.823663	208.338	177.715	0.447914
GB11969	3925.23	1917.12	0.915238	381.385	393.405	0.122054		GB14909	50.9132	119.036	0.861885	39.0674	54.3345	0.642023
GB12222	84.858	50.2612	0.832462	44.2327	46.511	0.154849		GB14913	483.6	1537.58	0.931286	337.8	558.536	0.827789
GB12273	463.866	264.791	0.880957	28.2258	33.5422	0.388425		GB14929	72.0913	26.5985	0.868078	58.8251	47.8404	0.490772
GB12325	79.1006	50.2104	0.806229	30.4296	34.6971	0.317258		GB14981	33.4651	13.2859	0.801747	30.0811	16.5167	0.74635
GB12349	22.6538	9.81029	0.803512	2.36387	2.64788	0.0894161		GB14992	151.266	54.9149	0.895236	136.667	101.971	0.646142
GB12371	944.574	535.856	0.88843	640.255	719.882	0.363243		GB14998	41.0043	15.9351	0.825569	80.9733	45.493	0.810845
GB12533	67.4336	40.884	0.811977	21.6344	24.4438	0.276486		GB15024	48.1595	15.8702	0.85982	47.5284	28.8614	0.748853
GB12549	79.4818	41.9718	0.857755	80.8553	102.696	0.56293		GB15088	62.5682	24.7672	0.850132	69.5494	55.4753	0.53243
GB12762	40.4295	18.5095	0.849707	140.328	148.46	0.190928		GB15098	20.0412	5.4277	0.807782	18.1532	8.59358	0.737383
GB12784	140.574	93.6619	0.807954	62.127	64.5806	0.142179		GB15108	113.086	59.5807	0.800529	106.483	86.5873	0.51976
GB12935	52.8784	27.6648	0.837061	19.8883	21.4845	0.179666		GB15113	2368.42	1096.93	0.873796	1804.99	1266.31	0.739208
GB12949	609.903	342.858	0.888378	526.3	565.336	0.236131		GB15135	154.567	27.5323	0.953097	82.134	54.3902	0.73024
GB12961	269.741	180.673	0.820704	50.1936	77.7167	0.745516		GB15143	1315.36	579.025	0.886713	1580.78	1240.07	0.607351
GB12991	107.141	59.3696	0.860629	47.5974	48.1297	0.0537539		GB15163	409.099	221.897	0.817258	382.953	270.787	0.722315
GB13044	110.722	68.8868	0.825721	58.0294	59.0712	0.0727842		GB15189	110.832	53.7756	0.825146	104.71	71.3646	0.722941
GB13140	366.289	219.827	0.866482	247.359	256.463	0.138843		GB15264	27.0201	9.46505	0.80307	23.627	16.2513	0.589312
GB13223	1590.44	1114.61	0.807483	3682.84	4373.24	0.490824		GB15272	26.3104	59.7722	0.824722	538.351	453.369	0.485401
GB13369	80.0709	42.5335	0.856971	12.7461	24.7393	0.751095		GB15283	43.4718	18.7987	0.807994	38.6981	24.9003	0.699062
GB13473	55.2739	14.3733	0.925219	599.091	687.222	0.412982		GB15311	42.6948	18.9128	0.800794	78.6975	37.2121	0.862982
GB13621	474.594	246.539	0.898568	125.462	320.287	0.921689		GB15312	54.4405	107.876	0.814505	42.0801	62.1094	0.701773
GB13695	253.582	103.807	0.930184	25.4716	31.2989	0.435975		GB15327	106.228	206.518	0.826151	267.508	629.759	0.919291
GB13759	79.0005	43.5802	0.848976	146.069	224.717	0.774818		GB15343	117.521	56.5091	0.831128	96.7911	73.1216	0.617518
GB13921	172.554	92.4831	0.880383	40.8784	67.9386	0.776173		GB15378	256.396	113.978	0.87226	150.579	100.193	0.752503
GB13967	6475.49	4073.5	0.861047	1567.66	1654.41	0.199531		GB15389	999.138	179.544	0.969825	459.62	235.828	0.880188
GB14068	365.279	250.818	0.811298	848.313	900.861	0.216319		GB15399	120.806	62.6607	0.809582	136.26	99.1881	0.675808
GB14206	273.275	172.235	0.847094	124.677	130.066	0.152815		GB15409	1668.9	703.133	0.896983	1563.54	803.231	0.889468
GB14349	66.9167	35.324	0.850334	353.919	407.616	0.410532		GB15424	114.067	42.0047	0.885601	89.6418	57.8014	0.751981
GB14434	133.048	57.8198	0.911737	132.885	183.134	0.683889		GB15428	381.663	184.805	0.854367	605.983	319.296	0.870907
GB14524	117.094	60.1856	0.88101	23.6351	24.1943	0.0635036		GB15440	170.486	75.8952	0.864584	178.437	102.767	0.828571
GB14616	145.737	69.9428	0.899927	24.0808	26.5273	0.231648		GB15452	2200.17	843.579	0.910429	1185.87	1022.05	0.430761
GB14654	31.1294	16.0444	0.800167	1.85595	4.13585	0.440928		GB15460	3.24536	21.7199	0.863102	1478.63	1726.41	0.446194
GB14698	74.2693	42.5409	0.834866	242.702	257.724	0.211731		GB15464	51.9538	16.3829	0.869508	53.3237	50.3831	0.173358
GB14710	343.283	186.018	0.890364	121.237	123.758	0.0803962		GB15490	1.81168	14.5233	0.823452	1.2068	7.16835	0.711053
GB14852	9002.12	5977.29	0.839831	3650.03	4841.66	0.667414		GB15494	302.933	593.341	0.842192	5387.79	3817.47	0.733681
GB15018	392.664	271.286	0.807849	7122.1	14677.4	0.909072		GB15513	34.4706	189.546	0.956697	15.8846	48.3683	0.889625
GB15045	73.9247	46.1908	0.80764	32.242	35.5525	0.249426		GB15528	62.2214	24.0469	0.852197	82.487	33.4723	0.888843
GB15263	84.4854	51.4635	0.823265	27.6812	27.8215	0.0335766		GB15611	6767.71	14150	0.86649	3291.23	7365.15	0.919812
GB15460	8307.22	4832.59	0.882473	1478.63	1726.41	0.446194		GB15627	59.5316	28.2527	0.804288	45.627	19.9278	0.848957
GB15513	47.9898	23.807	0.844011	15.8846	48.3683	0.889625		GB15669	45.6493	19.5436	0.813605	32.7631	25.6075	0.498488
GB15593	500.983	315.626	0.855351	149.661	160.233	0.228363		GB15672	194.316	76.4874	0.88973	147.803	61.8034	0.901199
GB15603	90.2399	54.4562	0.8287	88.1996	103.75	0.432534		GB15759	321.549	179.342	0.802329	231.273	132.437	0.833733
GB15619	334.789	231.045	0.809939	503.834	581.512	0.428102		GB15760	14.8785	0.475683	0.851668	7.5532	18.2949	0.769864
GB15676	246.065	126.278	0.896373	51.5524	59.7703	0.381804		GB15780	40.3033	13.6303	0.844997	73.6561	29.1658	0.887748
GB15990	92.6437	54.7568	0.836434	850.646	1608.88	0.877633		GB15849	29.6161	10.6261	0.809476	21.5609	18.0382	0.352138
GB16080	731.474	335.729	0.922711	174.267	291.214	0.822419		GB15855	2240.7	820.214	0.917734	1797.96	1215.81	0.768978
GB16388	101.601	52.5421	0.874268	33.2373	37.9367	0.324192		GB15885	65.7151	31.3842	0.80757	101.241	65.3656	0.757247
GB16460	202.099	115.784	0.867893	61.4144	73.3885	0.456465		GB15921	6.90398	122.786	0.974325	9.79277	43.5439	0.912565
GB16507	313.883	184.712	0.868363	264.258	303.822	0.408238		GB15990	647.062	2629.5	0.954897	850.646	1608.88	0.877633
GB16526	189.745	127.985	0.810044	184.931	202.762	0.285036		GB15993	144.624	77.3319	0.802647	341.872	189.053	0.852294
GB16540	185.121	121.712	0.820234	58.8028	71.401	0.479197		GB15994	80.2871	194.02	0.880307	63.9883	79.7817	0.529614
GB16579	553.687	318.781	0.880957	138.459	224.498	0.807039		GB16016	3.42777	100.119	0.972525	86.5816	196.039	0.899583
GB16599	178.038	82.4403	0.907818	422.455	429.921	0.0842544		GB16021	2742.09	480.652	0.972896	1996.74	718.49	0.942284
GB16805	36.8194	16.9127	0.842287	56.6649	64.3351	0.341554		GB16038	3.91722	35.2853	0.915458	3.85851	12.8589	0.766475
GB16899	58.0398	33.8366	0.81459	41.0608	47.9027	0.381335		GB16066	46.907	17.5407	0.84235	25.898	25.8006	0.0313869
GB16913	74.5351	40.1606	0.851014	80.3171	80.7329	0.0403545		GB16068	38.7393	87.1063	0.842933	29.3498	40.8108	0.617518
GB16951	310.697	153.631	0.906773	194.196	293.168	0.766319		GB16080	121.076	240.067	0.834992	174.267	291.214	0.822419
GB17068	113.467	67.3669	0.84213	141.649	229.521	0.807247		GB16175	126.881	22.4282	0.949868	152.262	107.933	0.704588
GB17080	74.5162	38.61	0.861152	42.8321	45.4451	0.182482		GB16181	149.783	68.2168	0.851403	229.76	129.337	0.840615
GB17530	250.907	166.938	0.823161	39.9695	56.275	0.651564		GB16185	43.5144	86.436	0.8054	34.9131	49.2596	0.648332
GB17541	248.514	166.304	0.819293	199.868	220.634	0.303702		GB16223	58.4007	27.0437	0.808364	36.8845	31.0062	0.397445
GB17641	150.596	83.8468	0.869983	285.392	297.416	0.157925		GB16275	33.9563	10.7753	0.83928	29.6132	14.5862	0.783107
GB17793	207.126	118.486	0.869147	1068.98	1313.74	0.552659		GB16292	140.023	68.4563	0.830175	115.115	92.5069	0.54536
GB17875	9035.77	4397.26	0.916127	291.924	320.688	0.306465		GB16360	61.7374	27.8117	0.818899	38.0514	33.1743	0.336913
GB17931	324.686	149.522	0.918008	78.9543	84.5518	0.21731		GB16406	114.661	58.8806	0.810588	120.494	96.7525	0.546872
GB18004	77.622	48.6085	0.810096	505.277	1015.8	0.893743		GB16408	65.4121	30.136	0.816623	37.5088	23.6943	0.704536
GB18020	177.796	118.05	0.81574	75.4076	86.471	0.38243		GB16412	825.281	1648.3	0.853097	991.939	1458.42	0.768248
GB18032	20.0895	7.59729	0.810671	2.20111	12.3777	0.808238		GB16433	69.0478	25.4096	0.866331	72.9181	33.6392	0.864703
GB18216	201.472	94.1746	0.909542	71.0961	74.4633	0.163504		GB16450	703.008	1241.97	0.800635	323.928	572.683	0.850469
GB18261	190.099	124.333	0.824153	117.459	131.964	0.346872		GB16468	273.066	486.156	0.804817	409.187	299.503	0.689051
GB18363	20.2934	7.39836	0.818248	1.97241	94.8719	0.971011		GB16482	22.502	6.3505	0.81747	21.5822	15.0665	0.562722
GB18440	205.76	126.039	0.850909	148.965	161.807	0.262357		GB16497	80.635	39.8967	0.808047	57.3645	34.47	0.766215
GB18536	81.2807	48.9976	0.824258	122.224	157.28	0.594682		GB16520	40.3876	15.2863	0.82811	40.4996	29.356	0.605266
GB18587	138.078	87.5999	0.829327	70.9554	71.6996	0.0567779		GB16547	133.572	66.2206	0.825569	83.4627	83.1208	0.0393639
GB18751	310.583	200.699	0.838263	60.4519	67.8308	0.326747		GB16554	41.1854	15.5624	0.829751	37.1976	30.1001	0.463921
GB18806	34.7428	16.4266	0.833403	14.9069	18.9715	0.419812		GB16579	79.2459	198.022	0.88613	138.459	224.498	0.807039
GB18819	11821.9	7120.33	0.873694	14787	17359	0.462774		GB16582	34.3177	7.81981	0.876548	513.716	214.859	0.919082
GB18896	208.713	90.1544	0.920621	369.073	378.92	0.121533		GB16587	171.884	85.9633	0.830175	256.166	267.427	0.157716
GB18923	100.401	64.2844	0.810776	35.8939	40.8274	0.326799		GB16599	362.29	171.327	0.859555	422.455	429.921	0.0842544
GB19085	265.12	178.407	0.81689	170.976	278.971	0.813556		GB16600	5.62593	115.205	0.974272	10.0557	52.9596	0.929614
GB19113	79.3581	42.5537	0.854985	202.066	330.635	0.816215		GB16604	302.1	133.179	0.876707	407.402	365.942	0.326225
GB19126	182.938	122.589	0.812918	55.5161	55.5301	0.0187174		GB16642	4.94644	19.4685	0.810482	10.4642	13.3053	0.363556
GB19252	200.878	86.8011	0.920098	60.9286	106.975	0.816997		GB16684	1064.83	444.989	0.896506	862.238	645.694	0.672784
GB19283	387.933	254.742	0.836434	98.2851	105.119	0.221794		GB16698	46.3818	105.673	0.852515	24.1289	37.0279	0.685454
GB19328	95.8088	61.9967	0.804714	39.2151	54.7479	0.642805		GB16699	104.562	41.4072	0.873002	123.409	80.2363	0.759593
GB19345	182.369	96.3622	0.884041	133.572	191.627	0.722628		GB16701	176.943	68.2973	0.889942	166.459	121.894	0.673306
GB19406	165.804	112.043	0.806595	96.5067	112.77	0.420177		GB16732	250.855	87.9323	0.909317	155.436	111.171	0.691606
GB19536	129.911	86.5926	0.805236	25.8641	31.4689	0.416788		GB16737	35.9602	93.7099	0.871996	52.3028	96.5639	0.828884
GB19683	129.323	73.6485	0.858382	47.8776	58.8248	0.490563		GB16747	258.412	42.0751	0.965484	176.544	99.5175	0.835506
GB19777	454.076	296.869	0.839099	402.318	406.849	0.0649635		GB16757	63.8355	17.5272	0.899153	55.3088	43.1056	0.547862
GB19791	271.734	174.422	0.839987	134.248	175.685	0.627112		GB16760	37.1823	9.85224	0.871096	27.8333	22.5293	0.432482
GB19820	588.528	323.196	0.891879	1792.45	2829.61	0.812669		GB16767	26.334	9.18553	0.800635	23.8147	15.4267	0.636184
GB19832	25.7496	10.5479	0.829327	625.06	747.815	0.499948		GB16787	242.619	441.66	0.812705	150.635	280.998	0.858394
GB19888	105.118	68.9695	0.803198	59.8628	61.626	0.109593		GB16809	224.1	65.4098	0.929539	134.749	54.9414	0.902815
GB19897	258.055	177.915	0.805393	124.358	130.558	0.172263		GB16825	31.9916	9.32896	0.847485	31.4749	25.3086	0.450052
GB19916	115.532	75.7762	0.80717	65.8171	146.303	0.890928		GB16852	4.88517	40.3293	0.921069	31.8147	14.0174	0.818978
GB19967	545.282	273.853	0.90787	910.771	1060.93	0.445308		GB16858	40.0304	80.7837	0.806564	35.9004	48.6121	0.605944
GB20037	194.244	112.269	0.865698	212.365	247.579	0.435245		GB16876	40.6571	14.5155	0.839492	27.5173	22.197	0.432742
GB10009	119.577	75.449	0.824362	20.9305	14.1146	0.586653		GB16882	89.4779	215.926	0.881895	145.322	227.177	0.784567
GB10026	451.125	293.845	0.841294	173.588	140.56	0.533107		GB16903	1393.29	39132.1	0.998571	1492.81	11941	0.991345
GB10039	61.4968	34.3724	0.833351	29.4084	27.0946	0.208133		GB16980	83.1409	161.25	0.820328	66.9935	93.2596	0.67367
GB10056	41.0354	22.8564	0.805497	35.1058	19.9669	0.74927		GB17015	377.548	96.7845	0.945156	255.884	74.4804	0.945933
GB10081	530.223	320.858	0.867005	143.546	130.495	0.297028		GB17017	134.62	63.1189	0.841821	81.2211	50.1055	0.775182
GB10095	53.9055	28.8025	0.83403	27.894	15.9198	0.723514		GB17023	70.7439	24.7995	0.873319	56.1654	29.3725	0.814964
GB10105	84.74	43.2936	0.869199	45.6357	40.7084	0.294838		GB17039	42.2372	15.6212	0.837268	33.5562	17.7594	0.770282
GB10114	135.775	88.2267	0.81621	84.8473	78.9126	0.218196		GB17044	43.987	16.0963	0.840974	32.2524	27.2664	0.37414
GB10136	38.5496	17.8775	0.843645	15.577	8.53319	0.653233		GB17060	79.7572	27.2309	0.882107	62.8456	49.1653	0.546298
GB10156	192.527	118.23	0.847722	143.437	101.329	0.703233		GB17061	48.3456	19.0995	0.835521	29.1544	23.2372	0.458186
GB10181	67.817	39.8173	0.823892	27.702	24.4493	0.287643		GB17068	213.509	593.971	0.915299	141.649	229.521	0.807247
GB10234	87.7992	55.2207	0.812709	53.656	49.5061	0.235297		GB17106	84.4713	40.746	0.816887	77.2252	58.0779	0.615068
GB10285	296.191	103.726	0.945339	139.506	16.2612	0.969812		GB17129	681.467	313.613	0.87226	388.736	317.3	0.533733
GB10300	338.978	212.81	0.850334	147.76	124.995	0.456517		GB17163	475.538	135.076	0.939333	339.459	197.584	0.836392
GB10307	59.9912	35.532	0.812552	20.5862	8.06601	0.793483		GB17166	4614.84	2130.04	0.876601	3567.59	2890.95	0.554067
GB10310	280.45	145.633	0.897105	98.0528	74.1221	0.617779		GB17176	200.633	109.878	0.80307	226.479	138.703	0.809854
GB10325	44.9199	20.1235	0.859793	32.2786	16.8861	0.769917		GB17194	24.2555	6.11953	0.836316	18.4448	11.7464	0.605005
GB10330	20.8744	4.23979	0.875941	8.88682	2.66621	0.698436		GB17206	138.065	52.3613	0.885866	77.7164	49.058	0.757508
GB10334	272.193	121.494	0.919419	82.2374	27.2814	0.911627		GB17220	3.80139	34.0132	0.913287	22.547	51.5998	0.855162
GB10338	89.0754	32.9878	0.918687	49.6587	34.03	0.679301		GB17229	17.328	40.9149	0.808682	14.2219	22.4311	0.64025
GB10357	117.893	70.612	0.841503	49.4006	25.6836	0.80756		GB17238	190.638	103.024	0.806564	203.024	122.209	0.813608
GB10361	99.662	61.2605	0.825982	80.5421	70.2979	0.379875		GB17240	51.219	22.8106	0.814823	29.9701	24.8854	0.397497
GB10390	334.822	229.148	0.81365	341.48	317.127	0.250991		GB17253	138.273	60.9627	0.860244	41.3624	42.7747	0.118248
GB10411	332.358	210.344	0.848558	323.357	250.259	0.618822		GB17291	78.2492	28.2178	0.874484	46.8967	26.8273	0.774088
GB10435	85.134	52.5271	0.818928	47.3641	44.0888	0.20318		GB17347	15.9208	55.756	0.887348	21.3617	33.8544	0.694056
GB10445	41.0123	23.3013	0.800951	20.1451	10.5276	0.713816		GB17353	80.6188	201.735	0.886342	65.0977	96.9255	0.728571
GB10476	49.3226	26.7416	0.825773	10.9383	6.50568	0.542179		GB17365	3.10371	23.8272	0.87856	9.37512	11.2192	0.270282
GB10483	1199.68	206.206	0.982755	21.5513	6.74676	0.83269		GB17391	56.7452	20.3273	0.858708	55.9966	29.7017	0.809698
GB10522	166.667	98.8947	0.854149	73.7751	43.7386	0.785089		GB17410	55.927	25.2437	0.813658	27.1856	14.68	0.741345
GB10568	194.209	122.302	0.840353	66.1068	54.8741	0.462565		GB17428	70.3765	29.6331	0.84468	48.9621	47.2044	0.122993
GB10576	229.515	94.9236	0.926474	41.2046	23.4827	0.763087		GB17434	547.424	209.006	0.906406	396.023	147.283	0.930292
GB10594	153.57	91.3457	0.851745	211.614	150.134	0.71194		GB17478	24.0399	58.8971	0.839439	65.8754	57.8234	0.356361
GB10611	115.782	59.7577	0.879076	50.0933	34.6839	0.667623		GB17481	295.827	581.759	0.844362	204.086	304.557	0.763087
GB10634	59.4776	33.9093	0.822952	20.5496	12.5832	0.647341		GB17500	151.716	394.948	0.902435	316.042	281.07	0.358863
GB10649	29.1781	14.534	0.801369	23.6566	20.6763	0.288478		GB17538	996.294	27.2455	0.996241	5722.56	1922.55	0.950991
GB10704	595.174	317.485	0.89768	332.696	252.015	0.646611		GB17561	39.4829	16.574	0.807094	58.6173	45.0818	0.571741
GB10708	60.1953	35.3023	0.815531	2624.42	603.363	0.971637		GB17614	620.598	335.121	0.82361	879.583	556.021	0.807456
GB10713	57.1226	31.3517	0.833403	30.5452	15.0657	0.785245		GB17621	56.7511	25.951	0.810482	37.9778	32.902	0.348853
GB10717	3181.74	2056.21	0.850334	1505.83	964.479	0.804119		GB17627	85.7004	43.4288	0.803017	120.471	86.5359	0.683577
GB10738	114.627	63.4014	0.863242	44.814	42.6341	0.153545		GB17653	72.1969	14.9348	0.924775	64.0924	50.0096	0.556986
GB10746	62.9637	36.0551	0.825512	31.0526	27.7576	0.270855		GB17664	6.76006	23.3312	0.815987	16.2253	24.2815	0.614859
GB10747	34.5788	17.1032	0.821802	30.7572	23.9766	0.492753		GB17724	117.243	51.9751	0.854209	74.7299	48.4769	0.739416
GB10792	73.0143	45.3285	0.809521	78.1205	56.1935	0.666058		GB17736	385.385	702.655	0.81964	396.603	545.246	0.700521
GB10796	202.902	134.643	0.818875	177.695	165.526	0.229458		GB17739	184.629	41.679	0.944362	107.033	83.9561	0.572941
GB10834	305.285	159.739	0.893604	65.8305	58.7786	0.311731		GB17752	42.9063	6.73476	0.914293	29.4723	9.4421	0.860532
GB10845	468.522	215.493	0.921091	162.199	109.944	0.742336		GB17753	79.5111	399.762	0.960508	118.489	211.768	0.840719
GB10859	702.621	391.572	0.889893	239.559	157.642	0.767258		GB17782	90.0812	21.8481	0.921016	2189.17	1728.87	0.598279
GB10871	24.821	9.57582	0.833403	14.8468	6.92994	0.707039		GB17784	138.904	1087.52	0.982266	97.9505	271.887	0.928728
GB10897	45.0798	19.2928	0.868886	14.8607	13.9411	0.135871		GB17793	1152.58	2076.21	0.817628	1068.98	1313.74	0.552659
GB10902	43.5746	21.045	0.84699	85.4249	63.2568	0.637278		GB17831	229.832	77.3294	0.911858	219.953	129.765	0.823045
GB10910	741.333	467.361	0.85786	14644.5	8449.07	0.85438		GB17852	57.2271	154.915	0.894071	139.385	207.978	0.7561
GB10923	55.3053	26.3422	0.864339	15.4759	7.93272	0.681074		GB17905	112.645	242.09	0.855956	86.1963	131.813	0.756309
GB10931	63.4361	33.81	0.846049	19.9556	16.0708	0.394786		GB17909	19.3604	5.07114	0.806194	19.8093	11.8689	0.652138
GB10946	109.231	69.3149	0.820182	66.2564	60.7557	0.25975		GB18043	28.9429	6.87167	0.857597	17.6539	7.65309	0.75391
GB10948	114.337	74.2884	0.809521	45.7604	24.4411	0.793848		GB18076	256.027	140.721	0.804711	271.267	161.655	0.823983
GB10967	296.36	190.375	0.841607	89.2364	56.326	0.764129		GB18089	7.46817	26.6937	0.837533	77.5725	16.1942	0.937591
GB10989	397.014	272.565	0.812186	408.435	334.287	0.534046		GB18130	77.4328	27.4696	0.876866	38.7961	25.831	0.675704
GB10995	1523.75	746.76	0.914611	170.24	94.0545	0.841867		GB18146	47.7928	20.4286	0.818158	51.3405	32.6101	0.727998
GB11060	46.2317	19.6924	0.871603	13.9359	8.56468	0.57513		GB18173	113.314	59.2925	0.802806	104.831	71.9334	0.716475
GB11064	77.9832	35.4287	0.886653	12.1022	4.91388	0.705318		GB18224	44.1595	11.3046	0.883854	32.9968	28.3937	0.350313
GB11077	85.8813	49.832	0.839151	35.7137	30.7602	0.3561		GB18264	142.073	309.913	0.866384	72.5313	113.105	0.765746
GB11078	46.3769	23.7153	0.836852	12.6529	7.67439	0.561887		GB18277	67.4141	29.4663	0.832557	68.9645	60.9117	0.343691
GB11089	2084.34	1394.22	0.835911	55.7446	26.9314	0.842857		GB18299	259.217	135.061	0.824563	154.71	133.722	0.413816
GB11100	132.471	86.2427	0.815374	52.7928	29.8191	0.785401		GB18312	239.087	3774.95	0.995183	201.541	1424.82	0.985714
GB11103	503.401	284.446	0.885713	542.065	392.385	0.706048		GB18323	785.372	59.009	0.991212	3233.76	1924.39	0.841814
GB11113	101.227	47.5119	0.893029	96.7238	82.8133	0.415693		GB18365	8.43798	28.2518	0.828851	111.49	142.963	0.591345
GB11283	622.976	386.869	0.861883	552.141	540.744	0.0848279		GB18390	33.5749	13.0432	0.80757	33.9134	22.2184	0.671741
GB11284	302.798	198.573	0.833194	243.792	235.474	0.13853		GB18415	2.23639	19.1061	0.859185	558.162	821.469	0.764599
GB11298	868.308	471.029	0.895955	2387.4	1197.8	0.894943		GB18439	178.124	93.3856	0.815617	110.121	129.606	0.452086
GB11300	99.0345	56.8778	0.846885	39.4715	23.2181	0.748279		GB18472	0.814526	40.5342	0.939915	328.952	1965.14	0.982273
GB11309	92.1462	37.5158	0.910222	120.822	58.3034	0.874505		GB18484	35.7031	10.9977	0.846638	24.5195	18.1341	0.528311
GB11335	525.39	240.683	0.922136	146.355	102.178	0.715954		GB18527	14.6741	73.0576	0.926363	233.348	287.79	0.542127
GB11340	472.417	205.955	0.929034	58.0389	24.6458	0.867883		GB18576	107.423	50.4959	0.834569	115.49	80.7079	0.707977
GB11354	41.9891	18.4819	0.860263	23.1686	20.991	0.222419		GB18578	217.37	67.9961	0.917999	158.291	112.702	0.698749
GB11358	117.81	55.7035	0.896112	38.6667	23.0648	0.739625		GB18610	42.3464	16.2908	0.829487	39.9098	22.2832	0.767623
GB11360	67.1299	19.4471	0.92778	72.1353	40.361	0.806882		GB18649	67.2388	142.615	0.841927	65.9113	106.053	0.78342
GB11364	104.981	42.2542	0.914872	112.225	62.4287	0.827998		GB18672	192.754	74.1467	0.891795	105.08	75.0384	0.684515
GB11370	94.9668	58.9833	0.821488	175.737	172.713	0.0815954		GB18685	34.9272	12.5433	0.824457	35.6023	22.5109	0.698853
GB11380	160.468	104.058	0.82222	112.454	108.994	0.132221		GB18698	24.1671	6.50614	0.830281	24.3348	5.11432	0.874557
GB11403	1631.28	1130.6	0.817203	178.511	156.807	0.385297		GB18737	173.082	691.971	0.950979	604.937	2265.85	0.964181
GB11471	74.1731	41.4686	0.843227	45.0815	26.889	0.753076		GB18743	56.2877	117.299	0.831128	41.6083	52.6836	0.525287
GB11477	47.8176	17.4238	0.893604	17.3058	8.82936	0.702815		GB18775	53.6492	22.2958	0.831286	51.9639	27.0894	0.810219
GB11486	455.629	313.075	0.814329	22.0718	10.9984	0.744056		GB18793	36.7937	74.5461	0.803864	25.1655	26.3479	0.133785
GB11488	72.3568	36.8665	0.862563	30.2737	25.253	0.389312		GB18802	33.3235	13.0948	0.805241	39.9358	34.9585	0.327216
GB11503	84.9665	46.6299	0.853783	627.105	409.796	0.78316		GB18807	58.55	21.0037	0.860349	35.1797	22.3683	0.694161
GB11518	138.6	66.5921	0.898568	539.108	537.837	0.0266423		GB18894	23.6271	6.90469	0.816358	20.9537	14.681	0.553128
GB11519	61.075	37.3168	0.802258	22.1284	16.2633	0.514546		GB18896	44.9655	279.113	0.967125	369.073	378.92	0.121533
GB11533	75.2918	47.959	0.800429	58.6249	50.5479	0.380605		GB18899	10.3254	30.8473	0.823293	351.173	252.427	0.706882
GB11560	607.534	420.311	0.81297	338.578	289.686	0.438843		GB18901	58.7483	22.2054	0.851879	55.4082	35.6547	0.729145
GB11595	52.8606	29.2369	0.824624	18.9474	17.5592	0.171064		GB18912	209.223	2071.04	0.988936	642.557	1299.74	0.896194
GB11628	38.2053	19.1928	0.826401	22.3686	18.6585	0.359333		GB18917	1986.01	992.449	0.853467	1249.7	979.416	0.60683
GB11639	257.706	108.64	0.926996	32.7595	15.8665	0.802346		GB18929	50.2174	208.567	0.942245	180.738	117.687	0.769917
GB11648	180.22	99.1505	0.876463	924.393	819.471	0.363921		GB18987	161.132	54.7307	0.903759	151.027	77.9956	0.854171
GB11652	83.2025	52.9699	0.805863	62.162	55.5414	0.309124		GB19012	12.8909	86.2106	0.946691	26.7047	84.4086	0.917258
GB11665	629.091	378.378	0.870088	3878.77	2616.3	0.77414		GB19030	536.722	208.774	0.9045	626.283	476.147	0.653441
GB11681	83.3734	48.3492	0.837845	2275.07	1194.75	0.880501		GB19046	68.3751	29.9346	0.833245	90.3853	50.1121	0.820282
GB11692	211.879	144.355	0.805654	125.384	108.688	0.408081		GB19055	2.90002	22.2086	0.872102	7.36632	13.7836	0.640198
GB11697	51.8474	30.5096	0.805341	25.9916	22.6748	0.305422		GB19060	71.3892	31.8378	0.828851	68.7692	36.5935	0.820125
GB11698	830.131	424.33	0.907347	463.122	301.572	0.785871		GB19075	340.475	604.296	0.806935	1199.93	902.479	0.665433
GB11699	91.0924	49.7006	0.856762	40.2305	26.4357	0.6878		GB19078	94.1456	714.111	0.979989	146.227	478.979	0.948801
GB11703	157.239	106.351	0.801839	91.0429	66.5108	0.65318		GB19085	101.99	210.222	0.842456	170.976	278.971	0.813556
GB11704	332.903	222.113	0.824362	161.672	137.863	0.443796		GB19094	5.49817	23.0698	0.835363	2.67428	8.62729	0.687591
GB11727	184.725	108.992	0.859166	125.886	68.9878	0.836027		GB19103	104.995	45.3496	0.85532	95.4877	51.9523	0.828467
GB11747	73.3749	43.73	0.822899	67.5572	33.1332	0.844421		GB19113	246.096	1208.16	0.964426	202.066	330.635	0.816215
GB11753	236.81	143.118	0.858225	134.68	87.398	0.762357		GB19124	73.2652	31.91	0.838486	66.8805	53.796	0.511418
GB11840	117.831	68.279	0.852111	305.072	250.276	0.530918		GB19151	73.7355	33.2862	0.829169	45.1693	33.8087	0.584619
GB11889	14.6561	3.84648	0.809156	12.9412	9.14546	0.461001		GB19214	33.9945	8.84263	0.865537	34.47	22.9807	0.661001
GB11900	47.1173	21.3268	0.861465	45.6393	39.3796	0.364599		GB19222	22.9771	81.1036	0.905082	57.3548	71.2621	0.514338
GB11906	126.378	69.4841	0.868154	139.829	117.541	0.467987		GB19293	399.126	140.272	0.914611	444.204	246.203	0.855162
GB11940	89.2442	40.4802	0.892402	20.2209	8.29959	0.784098		GB19297	92.2869	258.171	0.907041	3533.77	1868.7	0.878936
GB11943	4726.65	699.913	0.987145	112.486	3.50379	0.974609		GB19301	76.054	148.18	0.818052	1008.48	640.522	0.805005
GB11947	69.0414	41.1522	0.819659	80.2592	44.4677	0.815172		GB19302	15.758	260.735	0.98576	26.1857	88.3441	0.921637
GB11950	26.4712	9.57503	0.851118	67.6507	23.024	0.902763		GB19306	235.784	66.6987	0.931975	371.633	190.427	0.878311
GB12015	76.8539	48.7568	0.804557	51.9653	39.8621	0.564181		GB19392	239.795	95.9585	0.889677	3424.21	791.564	0.971846
GB12024	65.5004	37.5124	0.827916	39.8935	29.8383	0.573149		GB19424	40.969	8.06124	0.9	36.2294	25.8607	0.612044
GB12035	254.206	175.085	0.805184	292.387	244.751	0.49244		GB19428	98.2567	42.1478	0.854103	97.1315	49.3963	0.851877
GB12067	153.411	83.3303	0.875523	115.512	86.3759	0.640042		GB19469	143.131	75.7129	0.807464	133.199	109.44	0.503493
GB12073	39.9557	20.3745	0.826819	31.7429	27.5075	0.335714		GB19478	62.0785	28.944	0.810005	46.7438	14.5039	0.894056
GB12079	65.1903	37.0772	0.828961	16.9548	15.3516	0.200052		GB19500	30.5965	69.336	0.832769	29.008	37.4071	0.523045
GB12101	113.276	65.3629	0.851275	16.9683	16.8032	0.0350365		GB19604	108.708	37.8221	0.890471	122.213	84.1591	0.72195
GB12122	230.609	157.23	0.80717	148.246	137.561	0.244056		GB19605	227.272	105.093	0.856855	152.877	108.559	0.698071
GB12149	63.9255	37.7301	0.817987	29.1308	18.76	0.665016		GB19617	127.246	15.4193	0.96432	69.6777	31.19	0.867518
GB12151	304.238	207.043	0.816158	236.374	176.312	0.658394		GB19662	1.76664	18.484	0.861673	1.49403	4.91969	0.561366
GB12178	56.1933	30.9954	0.830581	20.0989	15.6701	0.435766		GB19670	175.22	440.558	0.898518	187.364	269.948	0.734202
GB12210	27.6976	13.2346	0.807431	63.5269	11.4453	0.938582		GB19698	143.731	58.4667	0.876866	83.8382	48.3755	0.803076
GB12212	339.65	133.571	0.936559	85.5947	48.829	0.808707		GB19704	60.6971	208.06	0.927845	88.2006	140.602	0.784932
GB12214	82.1847	48.7701	0.828334	166.984	124.085	0.659489		GB19725	32.064	11.3777	0.819111	27.1203	23.7273	0.299322
GB12288	87.7112	51.7904	0.833978	243.596	130.263	0.856257		GB19766	251.745	74.9144	0.924404	140.848	92.3528	0.758446
GB12289	724.935	372.482	0.906041	491.713	356.533	0.698957		GB19788	53.1844	24.284	0.807041	41.7278	25.5105	0.734254
GB12319	1751.23	835.235	0.920882	196.3	124.26	0.788582		GB19797	732.29	1520.29	0.86252	1102.67	1494.09	0.690302
GB12367	30.3199	15.314	0.802101	15.4108	13.084	0.292492		GB19799	638.695	1210.89	0.834621	418.654	600.005	0.739729
GB12374	79.7919	43.5322	0.851275	152.812	118.158	0.604797		GB19820	1688.23	5301.28	0.93171	1792.45	2829.61	0.812669
GB12425	166.307	71.9215	0.916754	235.299	190.034	0.551043		GB19824	247.894	77.4269	0.920593	208.609	114.888	0.845777
GB12438	13.8158	3.00301	0.817726	3.32508	1.56452	0.382534		GB19844	16.1629	47.6334	0.855532	12.9787	15.8948	0.344317
GB12442	224.297	93.9301	0.92501	24.3982	23.4077	0.119343		GB19846	15170.1	41537.4	0.919322	9433.53	17979.5	0.882638
GB12495	309.471	197.949	0.84213	3782.13	1572.12	0.928624		GB19873	129.319	55.2911	0.864531	76.2962	64.5849	0.434567
GB12543	591.835	299.128	0.907034	473.619	220.933	0.902972		GB19897	129.64	39.0951	0.910164	124.358	130.558	0.172263
GB12557	159.845	108.783	0.801944	95.793	77.9372	0.515381		GB19916	57.9565	186.992	0.914823	65.8171	146.303	0.890928
GB12562	817.01	472.876	0.881637	1361.79	687.427	0.892284		GB19967	586.024	2279.5	0.951985	910.771	1060.93	0.445308
GB12567	138.266	81.1101	0.854254	125.49	111.751	0.345568		GB19988	62.744	265.246	0.94648	310.414	459.334	0.76439
GB12570	104.594	58.368	0.858434	46.1403	26.205	0.774974		GB20000	212.229	531.488	0.899682	205.534	431.576	0.899166
GB12574	93.0644	55.9938	0.830215	46.9275	24.7013	0.80245		GB20002	155.761	286.893	0.811064	317.653	305.45	0.157977
GB12575	921.288	651.948	0.801369	341.577	236.313	0.737748		GB20034	71.7324	34.9764	0.805876	73.7621	42.5915	0.796455
GB12589	32.1453	14.5122	0.834448	32.829	19.233	0.731283		GB20048	331.949	171.122	0.834992	223.882	130.25	0.828884
GB12599	52.0015	25.1095	0.8588	12.8722	9.10418	0.459124		GB20084	33.8154	92.7808	0.880466	23.1184	31.7418	0.577685
GB12645	25.2363	8.46022	0.855612	5.54506	2.78481	0.469708		GB20128	186.821	88.2292	0.848332	106.345	71.8822	0.732065
GB12652	73.9045	45.6884	0.810253	42.865	32.9622	0.546403		GB20148	144.271	372.394	0.901747	159.231	334.212	0.896507
GB12679	240.78	93.4644	0.933894	153.609	144.515	0.20756		GB30057	8697.52	23069.6	0.909749	5118.98	6284.84	0.51847
GB12680	100.205	62.9157	0.81851	23.3477	16.1918	0.579927		GB30058	11.646	64.6053	0.848058	16.4747	40.8646	0.73464
GB12710	20.8201	3.98309	0.878763	72.4862	47.5251	0.73196		GB30149	505.843	237.414	0.823115	186.667	139.904	0.565398
GB12712	56.1902	32.5142	0.815374	26.0239	23.9777	0.201564		GB30185	305.338	134.181	0.821782	176.378	108.259	0.713532
GB12749	318.97	167.139	0.894283	143.673	114.109	0.561627		GB30228	610.516	209.992	0.898705	7717.27	1659.3	0.97663
GB12752	59.5816	29.3955	0.85995	17.3709	10.652	0.619656		GB30241	281.126	103.564	0.861196	198.678	123.08	0.716547
GB12778	48.3041	26.5241	0.820495	46.394	39.0476	0.416632		GB30288	26.5206	85.0757	0.820259	20.3897	45.9392	0.726536
GB12798	102.26	58.959	0.847199	40.3302	22.131	0.776173		GB30312	109.887	390.97	0.911081	151.157	248.295	0.740671
GB12855	785.409	464.122	0.87615	146.395	121.849	0.481387		GB30317	146.087	318.7	0.813024	85.9827	112.108	0.506031
GB12857	87.1332	34.0963	0.911267	31.1192	20.9936	0.642544		GB30328	95.0169	30.6903	0.82064	92.4224	52.3898	0.707312
GB12863	185.823	102.743	0.875784	101.01	61.6302	0.788634		GB30335	225.796	910.236	0.945164	736.993	449.517	0.768941
GB12871	32.8792	11.114	0.876777	4.47807	1.67128	0.503962		GB30362	51.1965	228.666	0.911653	737.18	10878.9	0.997361
GB12884	51.7079	26.5827	0.842548	54.0106	26.2839	0.840459		GB30365	2.58213	88.5631	0.903085	1190.75	9490.08	0.991331
GB12902	108.355	68.3679	0.820234	56.1451	52.7926	0.189625		GB30375	2363.31	1183.85	0.835491	1179.95	655.838	0.818884
GB12904	34.502	17.7273	0.811768	7.50488	5.1727	0.374922		GB30404	82.3449	27.027	0.808644	93.0605	41.0439	0.791745
GB12913	618.707	402.766	0.843907	667.945	534.81	0.573358		GB30439	36.5533	0.326275	0.828256	22.5197	4.18055	0.751037
GB12917	137.955	77.9255	0.864705	55.4683	28.3218	0.824922		GB30484	15.5235	59.5021	0.809596	8.00846	16.3176	0.526197
GB12939	78.993	45.7661	0.835493	33.785	28.2432	0.399583		GB30555	1777.27	865.149	0.841394	1188.09	761.573	0.75179
GB12958	43.6051	15.9618	0.888117	3.38399	1.79319	0.344421		GB30556	148.981	31.4202	0.894326	99.6318	30.3748	0.858085
GB12982	212.45	118.003	0.87824	132.722	106.152	0.549844		GB30573	1502.2	653.592	0.865956	1163.75	513.732	0.887486
GB12983	36.1872	18.3277	0.819973	55.5703	30.9168	0.795933		GB30574	896.081	415.219	0.843869	778.996	342.321	0.87844
GB13005	90.342	31.8347	0.923129	74.4402	52.2965	0.684359
GB13028	74.9111	44.038	0.829222	1282.29	115.716	0.993431
GB13059	68.8971	34.9342	0.861518	37.256	23.7269	0.699531
GB13063	164.169	102.942	0.836538	102.639	88.2703	0.416893
GB13071	208.395	137.87	0.822586	252.469	202.689	0.563243
GB13080	37.003	19.6174	0.809365	9.99884	6.64319	0.456621
GB13091	101.711	64.6056	0.81459	53.3016	35.5661	0.699896
GB13133	2817.12	1550.46	0.895328	55.6726	27.8626	0.829145
GB13166	298.804	149.92	0.903637	232.936	144.755	0.80391
GB13179	107.395	50.3696	0.895067	90.294	86.5859	0.148853
GB13224	146.817	83.4625	0.861779	141.379	66.8644	0.881491
GB13229	238.678	140.443	0.866116	46.7281	28.6389	0.743848
GB13230	39.2271	15.6502	0.869617	181.667	147.883	0.533681
GB13231	407.701	270.196	0.83079	379.234	344.108	0.307404
GB13277	72.6466	43.1764	0.822481	37.2587	22.4167	0.731335
GB13308	707.787	297.34	0.933476	68.9506	35.1011	0.836757
GB13333	41.6725	19.8152	0.84537	14.9326	10.1587	0.519708
GB13366	202.379	131.617	0.827707	59.5672	31.8805	0.810688
GB13368	336.774	182.999	0.89005	1966.33	1603.83	0.541345
GB13375	1230.37	863.966	0.806647	535.938	405.978	0.651512
GB13388	126.92	85.1383	0.800429	103.537	77.4643	0.636601
GB13427	1137.43	531.952	0.922398	260.124	234.735	0.322993
GB13441	115.144	65.176	0.858591	59.9505	29.8733	0.832951
GB13443	49.5873	24.9211	0.843593	24.0256	23.6665	0.0490615
GB13488	87.3992	24.8794	0.937082	75.5002	20.909	0.922784
GB13500	34.7632	16.3897	0.833664	13.6744	5.80581	0.716267
GB13520	206.696	107.776	0.888169	51.0828	27.547	0.799479
GB13559	37.3212	18.8122	0.82431	340.776	233.106	0.75073
GB13573	45.1171	25.8379	0.803303	26.1027	13.689	0.746715
GB13578	179.037	102.663	0.86528	109.168	39.674	0.910688
GB13587	578.463	238.084	0.935357	201.126	111.085	0.844995
GB13594	7542.97	2790.14	0.947847	832.944	412.948	0.892284
GB13602	1164.09	649.407	0.891879	705.306	613.498	0.413087
GB13619	538.079	217.099	0.937291	225.764	133.225	0.82341
GB13673	74.8678	47.3257	0.803355	19.7876	10.7668	0.695829
GB13675	82.2165	48.0504	0.833612	43.8892	20.2122	0.837122
GB13685	81.9993	48.641	0.828282	35.0024	27.3244	0.506048
GB13688	235.91	129.726	0.881846	709.31	600.295	0.473566
GB13690	47.1642	19.7978	0.874895	6.18894	4.87439	0.243743
GB13723	159.748	68.056	0.917485	51.0537	47.315	0.219708
GB13736	49.3938	29.0212	0.802571	33.8208	23.5204	0.624765
GB13758	141.763	68.3918	0.898725	41.7977	22.6497	0.781543
GB13790	182.297	113.108	0.844116	39.4111	25.6271	0.691971
GB13827	149.966	99.9727	0.810044	206.835	187.459	0.302711
GB13873	42.1154	21.0179	0.833978	45.0937	26.3248	0.762461
GB13882	68.1491	24.6912	0.910117	89.1377	65.2964	0.651929
GB13900	79.17	50.3158	0.803773	34.0176	27.6782	0.444943
GB13969	110.548	64.7653	0.846206	93.7115	57.5124	0.782899
GB13979	115.59	67.5441	0.849551	20.9867	20.8831	0.0313869
GB13989	186.169	114.304	0.846938	120.205	108.755	0.294838
GB13997	48.4275	17.8713	0.893186	12.4497	8.1596	0.509176
GB14017	105.78	58.1978	0.861674	60.7649	58.2225	0.142805
GB14032	33.3357	16.4565	0.818144	40.9861	22.4117	0.77805
GB14044	24.2909	10.8929	0.803878	99.453	23.1694	0.94025
GB14065	32.0086	15.7216	0.814695	17.5514	7.16332	0.766058
GB14111	16.9369	5.84439	0.801369	35.0217	26.3797	0.551147
GB14133	149.487	101.516	0.80001	120.155	79.1338	0.749687
GB14138	1187.33	621.982	0.901495	886.155	873.95	0.0662148
GB14145	79.2832	47.0554	0.826871	18.859	15.3093	0.376277
GB14160	33.6829	16.6486	0.819032	14.8652	6.5298	0.723306
GB14174	70.3928	35.009	0.866273	27.8146	20.6448	0.539729
GB14191	428.711	221.615	0.902383	292.709	292.343	0.0258603
GB14208	47.4713	19.3025	0.880539	3.59909	2.11284	0.321011
GB14226	48.0386	27.1492	0.813023	24.7982	17.8087	0.557195
GB14230	24.4356	10.9985	0.804139	1.04979	0.713924	0.12878
GB14250	104.281	51.3808	0.884406	81.1832	43.2789	0.82805
GB14259	101.265	54.8051	0.864183	4.65659	1.8022	0.505162
GB14299	71.4568	43.6491	0.813336	26.8905	26.4778	0.0503128
GB14339	229.036	151.378	0.824519	132.785	119.458	0.314025
GB14340	90.5686	55.3253	0.824206	40.8713	35.3643	0.35537
GB14358	427.499	251.355	0.874477	913.318	820.457	0.329197
GB14378	157.868	94.9681	0.849446	107.261	99.6017	0.238582
GB14419	114.962	74.5417	0.811977	108.637	29.135	0.934932
GB14454	217.533	140.789	0.831626	72.033	41.8214	0.792857
GB14519	1539.07	877.609	0.885452	34.0786	26.3497	0.51439
GB14528	53.448	22.242	0.882943	5.73033	3.35872	0.411679
GB14532	37.1268	15.8844	0.854933	10.0883	4.72068	0.631595
GB14542	151.351	78.3562	0.885817	74.7534	64.0761	0.406569
GB14552	75.2262	46.6061	0.811089	44.6672	32.9843	0.599009
GB14583	108.776	57.9709	0.869356	195.709	167.942	0.432325
GB14612	512.784	172.281	0.95208	112.723	56.9837	0.857195
GB14619	54.8828	27.5891	0.851327	74.4463	40.1278	0.820334
GB14620	47.0255	17.3993	0.891304	48.6434	36.4585	0.59098
GB14637	116.149	72.0711	0.830111	24.54	21.6087	0.279458
GB14642	242.583	163.633	0.815165	50.6146	28.5099	0.785506
GB14705	208.071	132.081	0.840406	95.2301	67.9542	0.681178
GB14709	66.4005	37.8307	0.830006	309.271	230.965	0.663034
GB14717	72.6024	45.5549	0.803303	26.5737	13.1255	0.770542
GB14721	45.0954	21.7061	0.848976	27.9529	14.3992	0.765276
GB14731	81.7528	50.1588	0.818039	77.0473	55.8149	0.657977
GB14750	346.096	238.62	0.810462	195.317	167.985	0.432013
GB14751	108.896	60.3745	0.861256	66.2376	40.3889	0.769135
GB14795	145.39	87.6688	0.84746	129.25	73.0925	0.825652
GB14811	16.207	1.70544	0.876254	10.7048	1.53447	0.795829
GB14813	833.976	500.88	0.872283	1247.95	878.99	0.737852
GB14817	51.8243	24.4243	0.862458	23.9394	17.6715	0.524765
GB14823	21.9511	6.2188	0.857598	10.501	8.64107	0.278676
GB14851	232.155	133.559	0.870454	122.583	70.6837	0.817675
GB14857	78.2858	44.2441	0.842548	63.9093	54.6975	0.399062
GB14865	1051.86	645.437	0.865907	997.308	980.162	0.0852972
GB14867	97.9127	20.3969	0.955686	20.4212	6.21573	0.829406
GB14891	38.0285	20.7415	0.80393	18.2092	14.0333	0.438269
GB14902	30.5701	12.9035	0.842026	5.73394	1.52732	0.616736
GB14908	136.467	86.9081	0.825878	149.83	116.051	0.604223
GB14914	137.916	88.2882	0.82337	45.663	45.1659	0.0531283
GB14916	136.283	59.085	0.912573	441.006	357.249	0.546559
GB14921	29.7204	14.4409	0.808424	3.60764	2.98796	0.15292
GB14929	53.2889	25.4756	0.861518	58.8251	47.8404	0.490772
GB14937	102.484	66.0052	0.807692	105.692	79.3541	0.629614
GB14944	192.884	105.025	0.880435	103.578	67.8622	0.747862
GB14948	86.9692	31.563	0.919367	27.2397	13.6512	0.769239
GB14956	67.4167	31.375	0.87662	1428.46	1206.92	0.47633
GB14972	436.905	242.077	0.888691	483.219	356.561	0.683629
GB14973	128.302	81.9976	0.823788	55.5742	47.0655	0.417362
GB14985	130.601	83.0019	0.824624	70.9076	66.0516	0.214025
GB14986	820.018	578.047	0.800847	551.477	507.807	0.271272
GB14992	90.3581	44.3177	0.879703	136.667	101.971	0.646142
GB14998	66.2775	32.6816	0.864758	80.9733	45.493	0.810845
GB15002	31.3863	6.48536	0.907556	14.6432	12.5582	0.269656
GB15023	85.0389	54.1865	0.806908	30.563	23.7195	0.500417
GB15053	254.199	176.301	0.800951	184.664	178.126	0.137278
GB15072	107.625	70.4844	0.804452	141.434	121.31	0.42633
GB15086	152.092	100.921	0.811089	96.8797	58.9785	0.78952
GB15107	116.3	70.9139	0.835232	76.4742	54.5173	0.672106
GB15139	124.678	59.6103	0.896373	249.08	95.9336	0.922106
GB15160	53.9261	32.2254	0.80116	33.6439	24.9946	0.562617
GB15166	28.7614	9.33557	0.870767	30.3995	8.84964	0.871429
GB15169	145.157	73.2391	0.889475	24.9666	14.2188	0.70975
GB15179	54.8234	18.0625	0.909333	260.712	215.012	0.515902
GB15203	29.2015	12.8319	0.831156	19.6585	12.6378	0.610792
GB15215	115.262	68.1514	0.84537	31.0106	29.5589	0.14098
GB15258	22.9227	9.82958	0.806647	20.0754	12.0526	0.654275
GB15272	357.004	122.686	0.94884	538.351	453.369	0.485401
GB15286	54.3488	32.0678	0.807274	25.1502	18.1908	0.552972
GB15293	46.948	23.8882	0.837793	11.3964	9.50963	0.274088
GB15311	195.603	95.0983	0.901077	78.6975	37.2121	0.862982
GB15325	57.5461	21.14	0.901338	31.7735	11.1062	0.855266
GB15333	105.121	49.973	0.89214	68.882	66.5534	0.127529
GB15378	227.878	92.7185	0.929139	150.579	100.193	0.752503
GB15382	42.8828	18.2623	0.865332	27.8806	19.2245	0.611835
GB15398	120.059	69.2194	0.853261	57.2994	26.4787	0.851251
GB15429	319.841	151.606	0.914611	16.12	9.59509	0.620959
GB15455	60.3277	33.6522	0.832253	21.2481	9.70316	0.767987
GB15464	139.03	81.9059	0.852425	53.3237	50.3831	0.173358
GB15506	7371	992.408	0.989339	875.919	774.13	0.380448
GB15528	66.1929	18.1857	0.930602	82.487	33.4723	0.888843
GB15549	33.2152	16.3695	0.817569	22.7128	18.6844	0.381387
GB15569	56.8315	29.3468	0.847878	1907.98	727.922	0.937487
GB15628	267.698	176.36	0.827707	107.939	96.583	0.326538
GB15638	66.903	40.738	0.810985	32.4415	24.3448	0.543483
GB15662	49451.9	14540.8	0.962845	4260.98	2506.67	0.848749
GB15696	69.1912	19.4933	0.931072	433.143	49.9026	0.984202
GB15699	171.285	77.3833	0.911162	69.1847	58.8941	0.417049
GB15717	245.075	115.838	0.91064	29.6627	24.64	0.39609
GB15718	787.503	505.482	0.851171	249.305	192.33	0.615641
GB15727	64.3297	30.9469	0.870506	48.0502	23.3552	0.833681
GB15746	51.609	23.507	0.866691	41.2667	34.4023	0.41877
GB15779	217.93	124.417	0.870297	200.541	197.191	0.0646507
GB15780	52.2059	17.8335	0.904369	73.6561	29.1658	0.887748
GB15787	69.8844	37.9436	0.847199	76.9391	47.2882	0.772732
GB15793	456.582	216.932	0.916806	324.969	179.739	0.851668
GB15804	39.9372	22.2382	0.802937	12.9663	12.0366	0.146455
GB15805	184.984	124.161	0.813023	136.68	101.576	0.653858
GB15832	46.1058	23.2406	0.839204	17.6094	16.4911	0.146142
GB15839	35.4498	18.3556	0.812605	34.4636	22.3956	0.678884
GB15855	1250.51	772.598	0.864705	1797.96	1215.81	0.768978
GB15875	112.55	54.4321	0.893081	22.3093	9.18423	0.79562
GB15888	68.4602	35.5225	0.857337	69.7748	61.5989	0.344213
GB15898	31.3289	16.1054	0.801108	57.3404	16.6102	0.90902
GB15939	74.6411	46.0088	0.812761	37.382	26.6173	0.616163
GB15984	100.252	57.8392	0.846154	40.1211	33.009	0.438686
GB15991	73.9148	46.3117	0.804557	40.7378	39.1346	0.132586
GB15993	86.7053	51.5079	0.830477	341.872	189.053	0.852294
GB16017	65.2597	36.3652	0.83727	30.7004	27.2814	0.282586
GB16018	112.889	44.1229	0.919158	66.3395	33.5635	0.836131
GB16051	42.7568	23.4958	0.812918	33.2579	20.6696	0.704588
GB16058	40.4093	22.2272	0.807849	14.2979	6.34711	0.712252
GB16101	167.726	94.2073	0.870872	48.3556	30.4518	0.730553
GB16109	250.733	167.85	0.819555	158.057	123.31	0.594317
GB16147	36.4986	18.4521	0.820652	255.71	135.824	0.858968
GB16154	65.4799	37.0956	0.833769	42.3971	32.633	0.544995
GB16174	62.8231	30.9929	0.862772	14.8127	6.09042	0.737852
GB16181	290.246	167.751	0.872648	229.76	129.337	0.840615
GB16186	481.532	282.453	0.875679	153.596	142.816	0.228467
GB16189	378.12	259.623	0.811664	254.053	219.068	0.421481
GB16196	83.7635	33.7336	0.9074	66.763	48.5266	0.644421
GB16239	50.8565	30.0997	0.802101	31.0551	28.3518	0.228102
GB16240	165.777	59.743	0.93541	19.8654	8.2549	0.779041
GB16291	378.834	121.857	0.953961	42.7641	15.3526	0.872523
GB16302	119.194	65.0507	0.867736	54.8003	51.0646	0.207925
GB16313	158.869	102.988	0.824206	99.3009	85.0964	0.416475
GB16316	57.7677	26.9955	0.869617	38.5917	23.3833	0.7317
GB16380	118.381	45.9132	0.920569	9.80393	4.25104	0.646142
GB16419	349.163	212.054	0.862197	249.645	198.596	0.573618
GB16424	85.0864	46.0446	0.856553	475.007	399.554	0.484776
GB16433	51.474	29.3789	0.812814	72.9181	33.6392	0.864703
GB16448	680.235	406.999	0.871603	653.245	364.791	0.855631
GB16468	683.63	253.562	0.9456	409.187	299.503	0.689051
GB16472	256.569	165.378	0.835128	511.751	166.13	0.945099
GB16497	163.547	93.2884	0.864183	57.3645	34.47	0.766215
GB16506	138.214	84.1872	0.843332	21.5914	13.401	0.647967
GB16527	92.8588	53.9476	0.840667	31.8559	21.0705	0.658811
GB16541	1064.5	465.576	0.931334	198.624	139.897	0.717362
GB16549	394.162	197.526	0.906564	151.514	75.3951	0.869291
GB16562	141.15	94.9832	0.801265	66.9289	58.3043	0.372211
GB16577	47.8509	26.1257	0.821436	508.916	351.087	0.749479
GB16582	44.4814	14.5938	0.899666	513.716	214.859	0.919082
GB16586	53.047	30.4886	0.813806	24.5673	23.9386	0.0905109
GB16594	23.1789	9.87952	0.809208	15.4088	10.1765	0.545255
GB16620	37.6456	19.5127	0.818457	9.95706	8.04793	0.291502
GB16648	80.283	37.8704	0.882473	30.4014	22.0347	0.57414
GB16684	284.456	153.454	0.888273	862.238	645.694	0.672784
GB16686	1672.66	1153.53	0.821436	1150.06	764.519	0.779301
GB16694	41.1243	23.2278	0.801735	124.051	49.3054	0.903389
GB16701	269.847	144.039	0.889632	166.459	121.894	0.673306
GB16712	52.9149	17.7302	0.906668	6.56933	2.27332	0.605735
GB16717	79.081	50.5645	0.803041	26.1705	25.4945	0.0919708
GB16723	33.8061	13.4638	0.859636	58.0286	32.3742	0.795464
GB16729	94.171	60.1541	0.811037	47.6521	37.0608	0.53707
GB16747	29.5497	10.2885	0.865698	176.544	99.5175	0.835506
GB16763	95.6057	61.4132	0.80879	54.5594	39.0273	0.642805
GB16774	38.0896	18.8424	0.830581	15.4562	11.7117	0.427581
GB16792	171.378	93.4776	0.876724	91.0476	77.7124	0.427529
GB16793	53.0928	31.4687	0.802414	4.99985	3.2409	0.336913
GB16803	452.513	281.905	0.857285	1162.92	1117.56	0.16048
GB16806	113.513	54.1268	0.89444	1304	939.366	0.710636
GB16816	83.2505	47.483	0.840615	122.029	101.869	0.476277
GB16826	1666.43	531.595	0.957724	305.773	114.827	0.926694
GB16827	47.5814	19.0378	0.882734	30.774	11.672	0.841137
GB16839	230.922	118.02	0.896478	56.6658	39.8784	0.665068
GB16852	269.016	79.6025	0.956104	31.8147	14.0174	0.818978
GB16890	80.3571	47.2648	0.832149	42.3937	29.9096	0.635975
GB16916	466.726	312.303	0.829222	163.691	144.183	0.367153
GB16927	346.587	158.663	0.919576	3803.8	1536.89	0.932847
GB16932	74.5799	47.1094	0.80325	30.4565	26.5735	0.320282
GB16937	104.916	63.684	0.832462	49.431	47.6805	0.122784
GB16940	171.78	103.767	0.851484	127.574	73.531	0.818978
GB16958	113.873	74.1489	0.809156	42.5623	33.8062	0.498227
GB16959	237.75	91.2217	0.934835	1249.4	1059.16	0.476121
GB16982	113.082	53.5735	0.895171	35.8495	29.2496	0.441397
GB16994	59.6245	29.889	0.856919	71.1528	34.7554	0.84708
GB17015	526.122	241.799	0.921405	255.884	74.4804	0.945933
GB17087	250.593	157.404	0.845684	99.953	69.1517	0.707456
GB17093	239.354	140.655	0.866325	77.6918	63.8072	0.483316
GB17102	393.561	269.998	0.812082	71.3834	61.2836	0.40391
GB17106	116.39	73.5761	0.823004	77.2252	58.0779	0.615068
GB17112	55.0359	26.8489	0.857494	42.509	27.8093	0.694161
GB17161	88.6876	52.0009	0.836852	82.8152	50.6832	0.779406
GB17163	167.952	35.403	0.965406	339.459	197.584	0.836392
GB17168	119.609	68.3135	0.85556	32.4347	22.8809	0.608394
GB17192	114.438	50.2729	0.907452	29.9782	25.3298	0.368665
GB17252	114.906	71.3718	0.829588	42.848	39.4308	0.227216
GB17263	35.2783	14.1772	0.861727	22.0878	15.5515	0.560323
GB17281	74.1796	46.1494	0.808058	70.7335	59.8883	0.430865
GB17294	164.664	79.3705	0.902069	52.0862	42.3902	0.482169
GB17366	259.947	147.562	0.877822	66.2345	38.6168	0.788843
GB17385	127.49	71.8789	0.863974	30.0842	29.29	0.0957247
GB17401	34.9258	17.9587	0.813023	27.7755	16.9833	0.691502
GB17414	221.247	124.802	0.876463	66.8962	57.9459	0.385871
GB17434	363.128	156.047	0.928616	396.023	147.283	0.930292
GB17450	291.005	151.938	0.893656	41.0148	29.8928	0.605109
GB17469	114.552	64.6381	0.859898	55.3671	42.5585	0.568352
GB17471	210.098	131.723	0.841921	87.4031	65.1277	0.630292
GB17478	178.984	88.0859	0.897628	65.8754	57.8234	0.356361
GB17480	301.954	201.297	0.826401	260.038	208.39	0.563973
GB17489	83.2969	47.1963	0.845161	20.1291	14.6068	0.513556
GB17500	541.748	265.626	0.911737	316.042	281.07	0.358863
GB17521	101.526	58.8955	0.846363	31.2483	22.4351	0.588269
GB17532	46.1776	26.9523	0.800638	11.288	8.30331	0.400574
GB17553	196.98	119.787	0.852163	54.955	54.1546	0.0576121
GB17556	47.1077	25.5703	0.821959	21.328	14.4073	0.588999
GB17579	42.3078	9.63536	0.920307	3.70926	0.826032	0.53488
GB17597	52.1852	29.2441	0.821959	10.6966	9.63191	0.17268
GB17621	91.8202	56.797	0.820286	37.9778	32.902	0.348853
GB17684	83.5388	47.5265	0.840876	66.8469	51.3688	0.580657
GB17730	34.6102	18.1504	0.80393	15.9638	10.5608	0.550886
GB17752	76.0555	23.3684	0.928355	29.4723	9.4421	0.860532
GB17756	88.1802	53.8927	0.823265	64.7719	57.7448	0.324505
GB17758	73.6086	43.1862	0.828334	8.02525	7.44659	0.117258
GB17760	61.6259	26.9926	0.883622	6.21863	3.20894	0.479927
GB17761	84.4708	37.6394	0.893447	58.4903	29.0856	0.833212
GB17782	333.124	91.0487	0.960964	2189.17	1728.87	0.598279
GB17786	227.971	132.89	0.866848	114.276	99.6536	0.391137
GB17787	1900.64	1150.38	0.871133	1121.67	680.774	0.831178
GB17788	18.3708	6.66986	0.804557	24.3626	11.0536	0.78561
GB17789	43.0763	23.8306	0.811612	58.9407	55.4887	0.190302
GB17791	82.6114	52.3709	0.808372	45.3453	42.551	0.184515
GB17817	57.2112	30.91	0.8368	9.25234	4.01892	0.632899
GB17823	136.455	25.8735	0.965667	16.2472	10.8133	0.550052
GB17831	78.6689	34.8462	0.890991	219.953	129.765	0.823045
GB17939	73.4303	40.8287	0.844168	39.7155	28.3311	0.621376
GB17981	31.2135	15.3875	0.811455	9.45392	6.55155	0.415485
GB17989	36.6798	16.6466	0.844116	66.646	39.5113	0.780657
GB17992	421.5	215.564	0.904264	33.569	20.4907	0.713556
GB18017	37.9143	20.8488	0.801683	69.3324	63.4512	0.26194
GB18040	49.7493	16.7838	0.903428	16.3558	9.76072	0.621533
GB18045	1428.29	888.23	0.865071	1752.02	1381.01	0.598019
GB18052	189.888	128.707	0.807274	168.642	139.075	0.507977
GB18071	29.5589	10.552	0.862824	220.615	112.842	0.871064
GB18089	30.7702	8.76737	0.885817	77.5725	16.1942	0.937591
GB18106	70.6375	43.5131	0.809574	81.3267	67.0375	0.48488
GB18107	305.903	188.56	0.855978	320.105	278.93	0.408446
GB18144	81.3377	50.82	0.812291	72.2504	62.3539	0.390824
GB18170	387.894	263.939	0.819555	182.725	134.639	0.668665
GB18197	315.251	203.253	0.838681	125.119	92.264	0.657664
GB18234	89.2541	45.6142	0.871917	40.1918	30.3491	0.564651
GB18292	240.282	154.542	0.837584	185.18	168.21	0.300938
GB18295	77.8951	35.3589	0.886653	22.8845	20.5689	0.236184
GB18299	20.3656	8.27936	0.801108	154.71	133.722	0.413816
GB18300	335.241	179.411	0.892036	137.079	117.49	0.425547
GB18323	180.138	97.967	0.879128	3233.76	1924.39	0.841814
GB18360	111.228	54.8107	0.886392	61.708	36.2887	0.78243
GB18441	178.467	36.449	0.967862	107.36	37.8406	0.912357
GB18443	166.279	57.4998	0.939277	20.9534	9.32846	0.771689
GB18470	177.767	119.664	0.808842	100.193	65.5893	0.746663
GB18478	27.5417	13.0107	0.808319	5.71147	3.39322	0.404119
GB18489	273.16	183.709	0.817412	53.257	30.8898	0.778363
GB18492	124.506	81.6828	0.810096	71.8619	61.4075	0.418092
GB18494	177.615	113.15	0.83403	133.372	79.8282	0.806413
GB18561	49.0724	28.8355	0.802362	15.623	13.1159	0.30756
GB18576	171.14	108.297	0.835859	115.49	80.7079	0.707977
GB18636	201.911	139.232	0.800533	142.105	134.305	0.190667
GB18664	108.964	66.6628	0.832097	60.6082	54.1582	0.308081
GB18669	213.909	119.177	0.877195	83.7447	53.2582	0.756986
GB18692	91.8482	54.2939	0.836016	65.288	57.5925	0.341867
GB18709	155.481	92.406	0.852268	63.7233	48.9827	0.577842
GB18719	370.461	230.5	0.854933	1601.32	1543.34	0.14171
GB18750	201.581	137.299	0.804505	158.895	128.319	0.542857
GB18756	41.0638	22.9736	0.805027	29.0028	23.4765	0.43024
GB18775	71.8981	45.4595	0.800794	51.9639	27.0894	0.810219
GB18830	55.4647	33.2699	0.802937	17.5624	13.7884	0.407404
GB18849	24.7176	8.86373	0.844325	9.52813	4.34205	0.626382
GB18850	96.725	53.3486	0.858173	65.5516	55.7337	0.414755
GB18864	77.0779	47.268	0.816785	63.4577	49.2626	0.566788
GB18870	48.6428	27.8642	0.807588	41.5389	34.8776	0.408498
GB18894	54.2236	30.4763	0.822742	20.9537	14.681	0.553128
GB18909	14.854	4.29022	0.801578	14.575	6.07994	0.731752
GB18929	657.319	444.125	0.828543	180.738	117.687	0.769917
GB18934	153.089	103.695	0.800742	131.567	108.737	0.490719
GB18937	506.81	293.707	0.879442	187.8	174.739	0.230136
GB18951	30.9036	14.6217	0.820966	18.8484	17.7156	0.146298
GB18954	250.801	168.732	0.815844	481.712	418.389	0.411522
GB18962	51.2933	22.5922	0.873903	88.0019	61.9026	0.691867
GB18987	168.659	114.254	0.804191	151.027	77.9956	0.854171
GB18993	511.881	210.679	0.93473	266.565	164.081	0.809906
GB18999	89.7732	55.0376	0.823579	33.1394	30.9873	0.186705
GB19003	274.626	179.153	0.833664	260.178	253.236	0.120334
GB19008	60.9875	34.3261	0.831208	19.1362	16.6361	0.279093
GB19030	1361.61	511.911	0.945966	626.283	476.147	0.653441
GB19046	115.869	66.7398	0.852791	90.3853	50.1121	0.820282
GB19058	53.7257	29.5698	0.826871	50.5408	42.5061	0.422941
GB19066	92.4053	55.6745	0.829902	57.4719	36.2651	0.740302
GB19071	141.738	92.1049	0.817517	90.8379	56.436	0.777007
GB19075	871.889	538.492	0.86528	1199.93	902.479	0.665433
GB19080	75.1474	46.4537	0.811194	37.227	27.6322	0.574609
GB19096	63.101	35.1113	0.836434	48.5607	47.5523	0.0726277
GB19103	113.727	75.2494	0.803303	95.4877	51.9523	0.828467
GB19114	137.355	66.2916	0.897993	359.255	129.311	0.9317
GB19169	154.8	83.5478	0.877038	66.0529	37.6001	0.795881
GB19171	524.666	334.116	0.851693	587.666	485.455	0.523462
GB19193	1212.16	833.377	0.820391	752.953	656.148	0.413399
GB19197	170.366	101.036	0.854463	118.884	108.557	0.277424
GB19200	429.134	288.248	0.824467	458.579	427.469	0.235454
GB19207	490.742	289.479	0.873955	87.3592	43.6422	0.850886
GB19215	128.836	54.2915	0.914402	117.241	96.3807	0.499479
GB19230	46.109	24.6671	0.823265	57.4271	48.8585	0.407091
GB19269	44.9779	22.3904	0.840562	8.39339	7.98138	0.0885819
GB19285	132.066	83.8893	0.825199	75.5615	49.4148	0.734515
GB19290	99.173	62.1641	0.818144	57.5633	53.0724	0.237383
GB19296	314.314	214.571	0.812814	157.262	151.924	0.135714
GB19306	180.755	85.4539	0.905675	371.633	190.427	0.878311
GB19322	46.4523	16.9387	0.891984	24.7639	20.4451	0.38806
GB19341	73.7013	43.2045	0.828386	50.5798	36.991	0.616163
GB19380	1441.54	989.247	0.820913	1287.84	1125.43	0.398957
GB19387	350.878	233.475	0.828439	137.401	125.3	0.279614
GB19397	41.0197	19.3019	0.846154	27.8154	17.4036	0.678832
GB19430	118.536	72.3873	0.835807	55.3291	42.8432	0.558081
GB19433	376.621	232.863	0.857389	176.726	153.465	0.401095
GB19444	604.617	346.443	0.881584	463.475	461.521	0.0456204
GB19454	68.3037	32.3465	0.875105	1579.94	1161.07	0.690459
GB19457	280.683	121.485	0.925219	238.537	204.088	0.449687
GB19462	98.5723	63.9915	0.803459	50.0759	18.1695	0.880709
GB19468	17.7706	4.04374	0.848871	16.4498	10.022	0.612357
GB19537	76.0147	39.7781	0.856658	33.093	17.7069	0.765433
GB19553	500.497	327.972	0.839778	440.52	427.509	0.122106
GB19573	49.4752	26.2217	0.830842	80.5887	35.0441	0.877529
GB19605	67.9011	39.8233	0.823997	152.877	108.559	0.698071
GB19611	74.8012	40.8569	0.848401	45.4843	16.9937	0.871898
GB19658	117.091	69.3982	0.843332	70.7063	44.8372	0.753024
GB19676	52.9022	31.287	0.80487	70.2325	41.0276	0.791137
GB19686	133.861	56.9597	0.913723	55.5009	48.3317	0.362148
GB19701	160.854	107.033	0.81297	304.073	231.454	0.636809
GB19710	78.2381	39.0915	0.869513	36.2131	23.6012	0.68316
GB19712	87.5116	52.4583	0.828804	61.9712	43.8658	0.665433
GB19713	294.007	170.672	0.870976	98.4075	61.8003	0.772315
GB19733	110.385	42.7729	0.919158	31.4868	22.9876	0.570021
GB19741	75.4825	47.9984	0.800847	37.4091	33.8716	0.253545
GB19742	871.164	574.175	0.840092	288.985	233.587	0.554171
GB19754	81.7645	50.983	0.81297	515.493	301.057	0.840511
GB19771	44.8877	22.8555	0.834605	17.8928	15.0725	0.320699
GB19793	246.854	155.361	0.845265	774.382	678.102	0.397341
GB19800	181.246	85.975	0.905675	25.1362	12.0355	0.777216
GB19806	364.062	237.94	0.835702	44.0013	33.2519	0.56684
GB19811	199.607	81.4053	0.926265	919.515	815.862	0.363921
GB19824	182.923	124.863	0.80231	208.609	114.888	0.845777
GB19835	62.6095	36.4338	0.820966	218.019	182.585	0.488008
GB19840	127.271	81.6856	0.820704	83.9834	57.3763	0.713452
GB19843	148.744	79.3913	0.878344	43.7416	39.0698	0.29244
GB19866	1488.02	912.044	0.868886	37.3531	10.3151	0.890355
GB19873	115.74	75.5842	0.807536	76.2962	64.5849	0.434567
GB19894	41.9089	18.2422	0.861413	53.2806	6.68769	0.942909
GB19901	125.563	38.6821	0.941158	106.024	54.5704	0.852086
GB19914	98.0198	60.099	0.827602	70.9977	57.4003	0.513139
GB19966	156.206	45.9187	0.948422	5.26994	1.74424	0.563921
GB20001	104.238	63.9719	0.827916	60.6701	45.2764	0.60829
GB20013	194.068	119.443	0.847826	162.862	146.593	0.317362
GB20019	46.1168	26.7098	0.802676	25.565	17.7319	0.592753
GB20022	40.2294	21.4648	0.815635	17.9288	5.43017	0.813764
GB20055	125.081	80.6533	0.815897	123.156	82.3634	0.742649
GB20081	95.1653	60.2379	0.814486	34.2857	22.3949	0.673514
GB20087	982.417	470.423	0.919367	327.373	216.081	0.772315
GB20102	58.42	24.4831	0.885974	32.5662	14.7112	0.816788
GB20104	148.435	80.4807	0.875105	175.954	158.302	0.318352
GB20144	629.297	370.911	0.87547	90.1766	72.114	0.536079
GB30100	1223.36	483.205	0.927874	507.164	52.8271	0.963626
GB30126	190.108	97.4447	0.809166	15.8624	9.14773	0.453637
GB30163	118.18	50.1397	0.829827	24.7934	11.8846	0.612326
GB30165	704.399	342.831	0.870774	79.5745	35.0183	0.779872
GB30215	944.955	428.409	0.899699	200.742	108.05	0.77271
GB30227	528.299	318.949	0.800902	2094.4	1796.2	0.418394
GB30242	373.76	214.126	0.805222	7620.72	5278.85	0.712024
GB30293	315.186	168.304	0.820999	227.169	201.814	0.312665
GB30316	1128.53	386.696	0.944591	4839.1	3720.61	0.596495
GB30366	51542.3	27915.5	0.871901	875.699	537.245	0.769695
GB30431	927.865	419.188	0.900451	3803.76	2572.65	0.727667
GB30473	138.512	34.0922	0.900075	35.2005	14.3495	0.71259
GB30494	2710.11	1556.4	0.850113	420.627	253.527	0.763852
GB30573	1907.66	1051.36	0.85725	1163.75	513.732	0.887486
GB30574	1081.5	642.215	0.829076	778.996	342.321	0.87844
