# Supplementary material for: The importance of tissue specificity for RNA-seq: highlighting the errors of composite structure extractions
Source: BMC Genomics. 2013 Aug 28;14:586. doi: 10.1186/1471-2164-14-586 (PMC3765781; doi:10.1186/1471-2164-14-586)
Supplement: Additional file 6: Table S4 — List of transcription factors found to be differentially expressed in either the sting gland or digestive tract between nurses and foragers, and their pattern of expression (significant or non-significant, and in the same direction or the opposite direction) in the whole abdomen RNA-Seq comparison between nurses and foragers. [file 1471-2164-14-586-S6.xlsx]

## Sheet: Table S4
Table S4.
Sting gland versus whole abdomen Transcription factor RNA-Seq comparison									Digestive tract versus whole abdomen Transcription factor RNA-Seq comparison
p > 0.8 indicates statistical significance									p > 0.8 indicates statistical significance
	Sting gland			Abdomen						Sting gland			Abdomen
	Forager RPKM	Nurse RPKM	NOISeq p	Forager RPKM	Nurse RPKM	NOISeq p				Forager RPKM	Nurse RPKM	NOISeq p	Forager RPKM	Nurse RPKM	NOISeq p
GB10114	135.77	88.23	0.82	84.85	78.91	0.22			GB11309	70.33	31.65	0.83	120.82	58.3	0.87
GB10285	296.19	103.73	0.95	139.51	16.26	0.97			GB11364	60.79	20.63	0.87	112.22	62.43	0.83
GB11309	92.15	37.52	0.91	120.82	58.3	0.87			GB13005	67.61	23.63	0.87	74.44	52.3	0.68
GB11364	104.98	42.25	0.91	112.22	62.43	0.83			GB14867	26.41	2.13	0.9	20.42	6.22	0.83
GB11398	103.79	68.15	0.8	62.34	62.99	0.04			GB14998	41	15.94	0.83	80.97	45.49	0.81
GB11753	236.81	143.12	0.86	134.68	87.4	0.76			GB17391	56.75	20.33	0.86	56	29.7	0.81
GB11900	47.12	21.33	0.86	45.64	39.38	0.36			GB18576	107.42	50.5	0.83	115.49	80.71	0.71
GB12212	339.65	133.57	0.94	85.59	48.83	0.81			GB30404	82.34	27.03	0.81	93.06	41.04	0.79
GB12533	67.43	40.88	0.81	21.63	24.44	0.28
GB13005	90.34	31.83	0.92	74.44	52.3	0.68
GB13179	107.39	50.37	0.9	90.29	86.59	0.15
GB13740	16.13	65.51	0.94	5.09	8.66	0.5
GB13873	42.12	21.02	0.83	45.09	26.32	0.76
GB14174	70.39	35.01	0.87	27.81	20.64	0.54
GB14857	78.29	44.24	0.84	63.91	54.7	0.4
GB14867	97.91	20.4	0.96	20.42	6.22	0.83
GB14998	66.28	32.68	0.86	80.97	45.49	0.81
GB15045	73.92	46.19	0.81	32.24	35.55	0.25
GB16648	80.28	37.87	0.88	30.4	22.03	0.57
GB17760	61.63	26.99	0.88	6.22	3.21	0.48
GB18032	20.09	7.6	0.81	2.2	12.38	0.81
GB18576	171.14	108.3	0.84	115.49	80.71	0.71
GB18923	100.4	64.28	0.81	35.89	40.83	0.33
GB19537	76.01	39.78	0.86	33.09	17.71	0.77
GB30126	190.11	97.44	0.81	15.86	9.15	0.45
GB30215	944.96	428.41	0.9	200.74	108.05	0.77
