# Supplementary material for: The importance of tissue specificity for RNA-seq: highlighting the errors of composite structure extractions
Source: BMC Genomics. 2013 Aug 28;14:586. doi: 10.1186/1471-2164-14-586 (PMC3765781; doi:10.1186/1471-2164-14-586)
Supplement: Additional file 8: Table S5 — Transcription factors identified in the honey bee genome. [file 1471-2164-14-586-S8.xlsx]

## Sheet: Table S5
Transcription factors identified in official gene set
GB10077
GB10093
GB10114
GB10135
GB10201
GB10221
GB10270
GB10285
GB10313
GB10331
GB10341
GB10368
GB10501
GB10525
GB10529
GB10569
GB10585
GB10613
GB10623
GB10630
GB10633
GB10650
GB10656
GB10685
GB10712
GB10725
GB10751
GB10752
GB10759
GB10772
GB10773
GB10785
GB10821
GB10829
GB10878
GB10884
GB10960
GB10979
GB11019
GB11045
GB11083
GB11098
GB11125
GB11254
GB11295
GB11309
GB11330
GB11331
GB11337
GB11341
GB11357
GB11364
GB11398
GB11400
GB11411
GB11417
GB11420
GB11441
GB11457
GB11475
GB11491
GB11524
GB11536
GB11558
GB11566
GB11570
GB11571
GB11582
GB11585
GB11591
GB11634
GB11635
GB11654
GB11661
GB11691
GB11694
GB11714
GB11734
GB11750
GB11753
GB11761
GB11793
GB11844
GB11845
GB11880
GB11900
GB11901
GB11909
GB11924
GB11938
GB11980
GB11981
GB11988
GB11989
GB11995
GB11997
GB12001
GB12003
GB12004
GB12021
GB12040
GB12055
GB12076
GB12094
GB12109
GB12126
GB12139
GB12157
GB12171
GB12212
GB12301
GB12305
GB12313
GB12355
GB12408
GB12455
GB12465
GB12472
GB12480
GB12498
GB12518
GB12533
GB12566
GB12583
GB12588
GB12672
GB12684
GB12724
GB12726
GB12835
GB12845
GB12880
GB12892
GB12947
GB12968
GB12972
GB13005
GB13056
GB13163
GB13176
GB13179
GB13203
GB13296
GB13352
GB13362
GB13400
GB13407
GB13409
GB13412
GB13447
GB13468
GB13477
GB13491
GB13495
GB13498
GB13552
GB13572
GB13581
GB13662
GB13710
GB13738
GB13740
GB13742
GB13745
GB13750
GB13762
GB13816
GB13818
GB13830
GB13860
GB13872
GB13873
GB13892
GB13897
GB13911
GB13918
GB13981
GB14027
GB14046
GB14062
GB14070
GB14090
GB14092
GB14134
GB14135
GB14146
GB14165
GB14169
GB14174
GB14194
GB14217
GB14243
GB14274
GB14316
GB14318
GB14319
GB14332
GB14380
GB14416
GB14483
GB14516
GB14533
GB14635
GB14649
GB14692
GB14696
GB14790
GB14802
GB14816
GB14837
GB14841
GB14857
GB14867
GB14882
GB14928
GB14932
GB14998
GB15027
GB15041
GB15045
GB15081
GB15082
GB15089
GB15091
GB15156
GB15213
GB15269
GB15295
GB15346
GB15357
GB15420
GB15421
GB15434
GB15446
GB15469
GB15566
GB15586
GB15632
GB15642
GB15643
GB15645
GB15651
GB15683
GB15698
GB15725
GB15739
GB15744
GB15778
GB15791
GB15795
GB15811
GB15836
GB15837
GB15857
GB15858
GB15894
GB15896
GB15901
GB15903
GB15909
GB15934
GB15945
GB15979
GB16053
GB16085
GB16096
GB16116
GB16131
GB16145
GB16151
GB16177
GB16224
GB16237
GB16259
GB16262
GB16330
GB16366
GB16431
GB16435
GB16457
GB16486
GB16496
GB16509
GB16648
GB16657
GB16661
GB16666
GB16690
GB16704
GB16706
GB16736
GB16756
GB16761
GB16784
GB16785
GB16786
GB16808
GB16863
GB16866
GB16867
GB16873
GB16901
GB16957
GB16960
GB17028
GB17030
GB17048
GB17053
GB17083
GB17086
GB17099
GB17100
GB17107
GB17109
GB17118
GB17187
GB17213
GB17328
GB17352
GB17378
GB17391
GB17406
GB17486
GB17511
GB17527
GB17555
GB17582
GB17617
GB17640
GB17760
GB17763
GB17775
GB17814
GB17871
GB17910
GB17935
GB17945
GB17946
GB17993
GB18009
GB18032
GB18034
GB18036
GB18063
GB18090
GB18093
GB18094
GB18111
GB18117
GB18215
GB18247
GB18260
GB18263
GB18266
GB18338
GB18348
GB18358
GB18359
GB18397
GB18410
GB18424
GB18471
GB18541
GB18548
GB18552
GB18560
GB18576
GB18585
GB18588
GB18613
GB18625
GB18696
GB18742
GB18792
GB18813
GB18833
GB18875
GB18882
GB18918
GB18923
GB18940
GB18981
GB19033
GB19036
GB19037
GB19102
GB19109
GB19138
GB19158
GB19187
GB19235
GB19335
GB19338
GB19404
GB19470
GB19475
GB19482
GB19521
GB19537
GB19562
GB19572
GB19607
GB19622
GB19628
GB19677
GB19687
GB19717
GB19738
GB19838
GB19849
GB19877
GB19879
GB19883
GB19895
GB19906
GB19937
GB19951
GB19963
GB19971
GB19977
GB19998
GB20007
GB20009
GB20010
GB20051
GB20053
GB20118
GB20147
GB30062
GB30077
GB30092
GB30099
GB30110
GB30111
GB30126
GB30139
GB30148
GB30150
GB30158
GB30187
GB30189
GB30190
GB30205
GB30207
GB30211
GB30215
GB30226
GB30234
GB30291
GB30292
GB30298
GB30303
GB30309
GB30330
GB30349
GB30353
GB30359
GB30371
GB30381
GB30404
GB30426
GB30508
